# Supplementary material for: Profiling of Bacterial and Fungal Microbial Communities in Cystic Fibrosis Sputum Using RNA
Source: mSphere. 2018 Aug 8;3(4):e00292-18. doi: 10.1128/mSphere.00292-18 (PMC6083091; doi:10.1128/mSphere.00292-18)
Supplement: TABLE S1 [file sph004182610st1.xlsx]

## Sheet: Sheet1
Table S1: NanoString probe sets designed for this study. The target RNA, abbreviations used in Fig. 2, probe designations, and target sequence for each probe set is shown. The inclusivity screen reflects probe recognition of strains among all strain sequences within a species; minimum percent identity between sequences and the number of seqeunces analyzed is shown. In cases where the RefSeq datab…
Target RNA	Abbrevation	Probe Set Designation (capture probe; reporter probe)	Target Sequence	Inclusivity Screen	Exclusivity Screen	Cross-reactivity
Bacteria
Achromobacter xylosoxidans_16S rRNA	A.x.	376559;276559	GAACGTGCCTAGTAGCGGGGGATAACTACGCGAAAGCGTAGCTAATACCGCATACGCCCTACGGGGGAAAGCAGGGGATCGCAAGACCTTGCACTATTAG	8/8; >98%	5/16631	also targets some other Achromobacter and Alcaligenes species within genus Alcaligenaceae
Actinomyces odontolyticus_16S rRNA	A.o.	376550;276550	TGATGCAGCGACGCCGCGTGAGGGATGGAGGCCTTCGGGTTGTGAACCTCTTTCGCTCATGGTCAAGCCGCAACTCAAGGTTGTGGTGAGGGTAGTGGGT	3/7; >95%	2/16718	also targets Actinomyces meyeri & Actinomyces spp. Marseille-P2985
Anaerococcus prevotii_16S rRNA	A.n.	376568;276568	TGAGTAACCTGCCTTGCACAAGGGGATAGCCGTTGGAAACGACGAATAATACCCTATGATATGATAGTCTCGCATGAGATTATCATCAAAGATTTATCGG	6/8; >95% (full GenBank db)	0/16718	0
Burkholderia species_16S rRNA	B.sp.	375674;275674	AGTGGGGGATAGCCCGGCGAAAGCCGGATTAATACCGCATACGATCTACGGATGAAAGCGGGGGACCTTCGGGCCTCGCGCTATAGGGTTGGCCGATGGC	451/469; >95%	9/16133	also targets Pandoraea pnomenusa, Pandoraea pulmonicola, Pandoraea sputorum & Pandoraea vervacti
Corynebacterium pseudodiptheriticum_16S rRNA	C.p.	376645;276645	GGTAATACGTAGGGTGCAAGCGTTGTCCGGAATTACTGGGCGTAAAGAGCTCGTAGGTGGTTTGTCACGTCGTCTGTGAAATTCCACAGCTTAACTGTGG	12/14; 100% (full GenBank db)	123/16718	also targets multiple Corynebacterium species as well as Dietzia timorensis, Gordonia bronchialis & Gordonia polyisoprenivorans
Fusobacterium nucleatum_16S rRNA	F.n.	375418;275418	CAACTCTGTATTGCGTTGGAAACTGTGTAACTAGAGTACTGGAGAGGTAAGCGGAACTACAAGTGTAGAGGTGAAATTCGTAGATATTTGTAGGAATGCC	16/16; 100%	3/16696	also targets Fusobacterium hwasookii
Gemella haemolysans_16S rRNA	G.h.	376637;276637	TAAAGAACCTGCCTCATAGACTGGGACAACTATTGGAAACGATAGCTAATACCGGATAACAGCATTAACTGCATGGTTGATGTTTAAAAGTTGGTTTTGC	384/388; >96% (full GenBank db)	0/16718	0
Gemella morbillorum_16S rRNA	G.m.	376557;276557	TAAAGAACCTGCCTCATAGACTGGGACAACTATTGGAAACGATAGCTAATACCGGATAACAGTATTTCTCGCATGAGAGATATTTAAAAGTTGGTTATGC	328/441; >96% (full GenBank db)	0/16718	0
Haemophilus influenzae_16S rRNA	H.i.	376636;276636	GGGATAACGACGGGAAACTGTCGCTAATACCGCGTATTATCGGAAGATGAAAGTGCGGGACTGAGAGGCCGCATGCCATAGGATGAGCCCAAGTGGGATT	17/19: 100%	0/16699	0
Haemophilus parainfluenzae_16S rRNA	H.p.	375818;275818	GGGTTGTAAAGTTCTTTCGGTAGCGAGGAAGGCATTTAGTTTAATAGACTAGGTGATTGACGTTAACTACAGAAGAAGCACCGGCTAACTCCGTGCCAGC	213/239; >97% (full GenBank db)	8/16717	also targets Haemophilius pittmaniae & Actinobacillus suis/equuli/pleuropneumoniae
Mycobacterium species_16S rRNA	M.sp.	375672;275672	GAATTACTGGGCGTAAAGAGCTCGTAGGTGGTTTGTCGCGTTGTTCGTGAAAACTCACAGCTTAACTGTGGGCGTGCGGGCGATACGGGCAGACTAGAGT	342/348; >96%	0/16306	0
Mycobacterium abscessus_16S rRNA	M.a.	300093759;200093759	CGTGGGTGATCTGCCCTGCACTCTGGGATAAGCCTGGGAAACTGGGTCTAATACCGGATAGGACCACACACTTCATGGTGAGTGGTGCAAAGCTTTTGCG	30/30; 100%	8/16685	also targets a few other Mycobacterium stephanolepidis, Mycobacterium chelonae, Mycobacterium immunogenum & Mycobacterium pallens)
Neisseria species_16S rRNA	N.sp.	375657;275657	GAGCGCAGACGGTTACTTAAGCAGGATGTGAAATCCCCGGGCTCAACCTGGGAACTGCGTTCTGAACTGGGTGACTAGAGTGTGTCAGAGGGAGGTAGAA	99/103; >96%	1/16611	may also target Eikenella corrodens
Porphyromonas catoniae_16S rRNA	P.c.	375440;275440	TGGGTTTAAAGGGTGCGTAGGCGGCCTGTTAAGTCAGCGGTGAAATCTAGGGGCTTAACTCCTAAATTGCCATTGATACTGGTGGGCTTGAGTGTAGATG	2/2; 100%	0/16718	0
Prevotella melaninogenica_16S rRNA	P.m.	376547;276547	TATTGGGTTTAAAGGGAGCGTAGGCTGGAGATTAAGTGTGTTGTGAAATGTAGACGCTCAACGTCTGAATTGCAGCGCATACTGGTTTCCTTGAGTACGC	4/4; 100%	3/16714
Prevotella oris_16S rRNA	P.o.	376596;276596	CGTATCCAACCTGCCTCTGACTGAGGGATAACCCGTCGAAAGTCGGCCTAATACCTCATGGCATCGTCTGCGGGCATCCAACGACGATTAAAGATTTCAT	6/6; 100%	0/16718	0
Pseudomonas aeruginosa_16S rRNA	P.a.	376555;276555	TGAACGCTGGCAGCAGGGGCCTTCAACACATGCAAGTCGAGCTTATGAAGGGAGCTTGCCTTGGATTCAGCGGCGGACGGGTGAGTAATGCCTAGGAATC	99/99; >91%	0/16614	0
Pseudomonas aeruginosa 23S	P.a.2	300098139;200098139	GAGAACTCGGGTGAAGGAACTAGGCAAAATGGCACCGTAACTTCGGGAGAAGGTGCGCCGGCTAGGGTGAAGGATTTACTCCGTAAGCTCTGGCTGGTCG	99/99; >96%	10/17047	may also target Oblitimonas alkaliphila & Thalassolituus oleivorans	89		P_aer_23S	300098139;200098139	23S_02.1:1640
Ralstonia pickettii_16S rRNA	R.p.	376543;276543	CACAAGCGGTGGATGATGTGGATTAATTCGATGCAACGCGAAAAACCTTACCTACCCTTGACATGCCACTAACGAAGCAGAGATGCATTAGGTGCTCGAA	7/7; >99%	63/16705	also targets Ralstonia mannitolilytica, solanacearum, basilensis, insidiosa/eutropha & Cupriavidus necator/metallidurans/gilardii & Polynucleobacter asymbioticus/necessarius/asymbioticus & Methylobacillus flagellatus
Rothia dentocariosa/mucilaginosa_16S rRNA	R.d./m.	376797;276797	AACGATGAAGCCTAGCTTGCTAGATGGATTAGTGGCGAACGGGTGAGTAATACGTGAGTGTCCTACCTTTGACTCTGGATAAGCCTGGGAAACTGGGTCT	3/3; >94%	0/16713	0
Staphylococcus species_16S rRNA	S.sp.	375659;275659	AAATCATCATGCCCCTTATGATTTGGGCTACACACGTGCTACAATGGACAATACAAAGGGCAGCGAAACCGCGAGGTCAAGCAAATCCCATAAAGTTGTT	228/228; >95%	4/16229	also targets Macrococcus canis/caseolyticus
Staphylococcus aureus_23S rRNA	S.au.	300098141;200098141	GTGCGATTGGATTGCACGTCTAAGCAGTAAGGCTGAGTATTAGGCAAATCCGGTACTCGTTAAGGCTGAGCTGTGATGGGGAGAAGACATTGAGTCTTCG	181/181; >98%	2/16378
Stenotrophomonas maltophilia_16S rRNA	S.m.	376561;276561	TGCGTAGGTGGTTGTTTAAGTCTGTTGTGAAAGCCCTGGGCTCAACCTGGGAACTGCAGTGGAAACTGGACAACTAGAGTGTGGTAGAGGGTAGCGGAAT	11/11; >94%	115/16707	also may target Xanthomonas (albilineans/axonopodis/campestris/citri/euvesicatoria/fragariae/fuscans/gardneri/hortorum/oryzae/perforans/sacchari/translucens/vesicatoria), Stenotrophomonas rhizophila, Pseudoxanthomonas suwonensis & Xylella fastidiosa
Streptococcus species_16S rRNA	St.sp.	375660;275660	AGCAACGCCGCGTGAGTGAAGAAGGTTTTCGGATCGTAAAGCTCTGTTGTTAAGGAAGAACGAGTGTGAGAATGGAAAGTTCATACTGTGACGGTACTTA	15/288; >96%	0/16414	0
Streptococcus oralis/mitis/pneumoniae_16S rRNA	St.mi./o./p.	376549;276549	GTAGGTAACCTGCCTGGTAGCGGGGGATAACTATTGGAAACGATAGCTAATACCGCATAAGAGTAGATGTTGCATGACATTTGCTTAAAAGGTGCACTTG	38/38; >97%	1/16677
Streptococcus anginosus_16S rRNA	St.a.	300093757;200093757	TTGATCCTGGCTCAGGACGAACGCTGGCGGCGTGCCTAATACATGCAAGTAGGACGCACAGTTTATACCGTAGCTTGCTACACCATAGACTGTGAGTTGC	6/6; 100%	5/16712	also targets Streptococcus gordonii
Streptococcus intermedius/constellatus_16S rRNA	St.i./c.	300093760;200093760	GGTAACCTGCCTGGTAGCGGGGGATAACTATTGGAAACGATAGCTAATACCGCATAAGAACATTTACTGCATGGTAGATGTTTAAAAGGTGCAAATGCAT	9/9; >97%	0/16709	0
Streptococcus salivarius_16S rRNA	St.s.	376546;276546	CTGCCTTGTAGCGGGGGATAACTATTGGAAACGATAGCTAATACCGCATAACAATGGATGACACATGTCATTTATTTGAAAGGGGCAATTGCTCCACTAC	9/9; >98%	22/16708	also targets Streptococcus thermophilus & equinus
Veillonella atypica_16S rRNA	V.a.	376551;276551	GCAACGCCGCGTGAGTGATGACGGCCTTCGGGTTGTAAAGCTCTGTTAATCGGGACGAATGGTTCTTGTGCGAATAGTGCGAGGATTTGACGGTACCGGA	88/89; >95% (full GenBank db)	0/16717	0
Veillonella dispar_16S rRNA	V.d.	376556;276556	ACGCCGCGTGAGTGATGACGGCCTTCGGGTTGTAAAGCTCTGTTAATCGGGACGAAAGGCCTTCTTGCGAATAGTTAGAAGGATTGACGGTACCGGAATA	3/3; 100%	4/16718	also targets Veillonella parvula and Veillonella rodentium
Fungi
Aspergillus fumigatus_28S rRNA	A.f.	300004669;200004669	ATTCGTGCCGGTGTACTTCCCCGTGGGCGGGCCAGCGTCGGTTTGGGCGGCCGGTCAAAGGCCCTCGGAATGTATCACCTCTCGGGGTGTCTTATAGCCG	95/113; >95% (full GenBank db)	0/1029	0
Candida albicans_28S rRNA	C.a.	300004664;200004664	CATGCTGCTCTCTCGGGGGCGGCCGCTGCGGTTTACCGGGCCAGCATCGGTTTGGAGCGGCAGGATAATGGCGGAGGAATGTGGCACGGCTTCTGCTGTG	659/675; >95% (full GenBank db)	0/1029	0
Candida dubliniensis_28S rRNA	C.d.	300004665;200004665	CTTTCGGGGGTGGCCTCTGCGGTTTACCGGGCCAGCATCGGTTTGGAGCGGTAGGATAATGGCGGGGGAATGTGGCACGACTTTGGTTGTGTGTTATAGC	36/39; >96% (full GenBank db)	0/1029	0
Candida glabrata_28S rRNA	C.g.	300004668;200004668	TGTGGCTCTGCGCCTCGGTGTAGAGTGTTATAGCCCTGGGGAATACGGCCAGCCGGGACCGAGGACTGCGATACTTGTTATCTAGATGCTGCATAATTTT	264/327; >95% (full GenBank db)	0/1029	0
Candida lusitaniae_28S rRNA	C.l.	300093756;200093756	TCGAGAATGTGGCGCGCACCTTCGGGGCGCGCGTGTTATAGCTCGTGTTGACGCCTCCATCCCTTTTCGAGGCCTGCGATTCTAGGACGCTGGCGTAATG	88/127; >95% (full GenBank db)	0/1029	0
Candida tropicalis_28S rRNA	C.t.	300004666;200004666	TACTTCTTCGGGGGTGGCCTCTACAGTTTATCGGGCCAGCATCAGTTTGGGCGGTAGGAGAATTGCGTTGGAATGTGGCACGGCTTCGGTTGTGTGTTAT	422/423; >97% (full GenBank db)	2/1029	also targets Candida sanyanensis & Candida maltosa
Candida parapsilosis_28S rRNA	C.p.	300004667;200004667	GTTACTCTCTCGGGGGTGGCCTCTACAGTTTACCGGGCCAGCATCAGTTTGAGCGGTAGGATAAGTGCAAAGAAATGTGGCACTGCTTCGGTAGTGTGTT	299/301; >95% (full GenBank db)	3/1029	also targets Candida orthopsilosis/metapsilosis/theae
Exophiala dermatitidis_28S rRNA	E.d.	300004671;200004671	GGTTGGGTTATTCCGCCGTGTCCAGGCCAACATCGGTTCTGGGGGTCGGTTAAAGGCCTGGGGAATGTATCTACCCTTCGGGCGTAGACTTATAGCCCCG	16/16; >97% (full GenBank db)	3/1029	also targets Rhinocladiella anceps, Exophiala pisciphila & Ceramothyrium podocarpi
Malassezia globosa_28S rRNA	M.g.	300004663;200004663	CCTGGCCTTTGGGCTTGGTGTATTTCTCGGTGGCAAGCCAGCATTGGTTTGGGTCGTCGGAGAAGCGCATAGGGAATGTAGCGTTTCCGGACGTGTTATA	124/124; >97% (full GenBank db)	0/1029	0
Malassezia restricta_28S rRNA	M.r.	300004661;200004661	AAGCCAGCATTGGTTTGTGTCGTCGGAGAAGCGTATGGGGAATGTGGCATCCTCGGATGTGTTATAGCCCTGTGCAGGATACGACGACGTAGACCAAGGA	31/32; >97% (full GenBank db)	0/1029	0
Rhodotorula glutinis_28S rRNA	R.g.	300004670;200004670	AGGTAGCAGTCTCGGCTGTGTTATAGCTTTCCGTTGGATACGCCCTGGGGGACTGAGGAACGCAGCGTGCTTTTTGCGAAAGACTCGTCTTTTTCACGCT	116/124; >95% (full GenBank db)	3/1029	may also target Rhodotorula diobovata/babjevae/kratochvilovae
Rhodotorula mucilaginosa_28S rRNA	R.m.	300004674;200004674	AAAAATTTCACTGGGCCAACATCAATTCTGGCAGCAGGATAAATCCTTAAGAATGTAGCTACTTCGGTAGTGTTATAGCTTATGGGAATACTGCTAGCTG	1/2; 100% (full GenBank db)	7/1029	may also target several Hanseniaspora species (guilliermondii/lachancei/opuntiae/clermontiae/uvarum/meyeri/nectarophila)
Scedosporium apiospermum_28S rRNA	S.a.	300004660;200004660	AAAGAGAGTTAAATAGCACGTGAAATTGTTGAAAGGGAAGCGCTTGCGACCAGACTTGTGCCCGTCGAATCAGCCGCCGCTCGCCGGCGGCGCACTTCGG	83/83; >98% (full GenBank db)	0/1029	0
Trichosporon mycotoxinivorans_28S rRNA	T.m.	300004673;200004673	TGGATTCAGCCGGTCTTCGGTGTACTTCCTTTGAACGGGTCAACATCAGTTTTGCTCGGTGGATAAAGGTAGTAGGAATGTGGCCCTTCCGGGGGTGTTA	16/18; >98% (full GenBank db)	0/1029	0
Not used in this study, but discussed and analyzed during the design process:
Aspergillus fumigatus_ITS1		375819;275819	GCACCGCGTCCGGTCCTCGAGCGTATGGGGCTTTGTCACCTGCTCTGTAGGCCCGGCCGGCGCCAGCCGACACCCAACTTTATTTTTCTAAGGTTGACCT	822/844; >95%	31/5831	may also target many Aspergillus species (neoellipticus/lentulus/oerlinghausenensis/felis/wyomingensis/spinosus/fischeri/laciniosus/unilateralis/viridinutans/aureolus/tsunodae/neoglaber/brevistipitatus/conversis/assulatus/marvanovae/waksmanii/stramenius/auratus/australensis/quadricinctus/fumisynnematus/duricaulis/nishimurae/brevipes/udagawae/fennelliae/ferenczii/otanii/spathulatus)
Aspergillus terreus_ITS1		375817;275817	CATTCATTGTAACGTGAAGACAAGAGGGAACGTGGGAAATCAAAGGCCCGCCCTCCCAGCCGCGACTATTGTACCTTGTTGCTTCGGCGGGCCCGCCAGC	1/1; 100%	0/5831	0
Candida albicans_ITS1		376544;276544	AGACGGTAGTGGTAAGGCGGGATCGCTTTGACAATGGCTTAGGTCTAACCAAAAACATTGCTTGCGGCGGTAGCGTCTACCACGTATATCTTCAAACTTT	1578/1669; >95%	1/5831	may also target Candida africana
Candida dubliniensis_ITS1		376545;276545	ATGATAGTGGTATAAGGCGGAGATGCTTGACAATGGCTTAGGTGTAACCAAAAACATTGCTAAGGCGGTCTCTGGCGTCGCCCATTTTATTCTTCAAACT	121/123; >96%	0/5831	0
Candida glabrata_ITS1		375439;275439	GTTAACTTGAAATTGTAGGCCATATCAGTATGTGGGACACGAGCGCAAGCTTCTCTATTAATCTGCTGCTCGTTTGCGCGAGCGGCGGGGGTTAATACTG	498/503; >97%	0/5831	0
Candida tropicalis_ITS1		376564;276564	AACCTGCGGAAGGATCATTACTGATTTGCTTAATTGCACCACATGTGTTTTTTATTGAACAAATTTCTTTGGTGGCGGGAGCAATCCTACCGCCAGAGGT	203/216; >95%	0/5831	0
Candida parapsilosis_ITS1		376558;276558	GGGTTTGCTTGAAAGAAAGGCGGAGTATAAACTAATGGATAGGTTTTTTTTTTCCACTCATTGGTACAAACTCCAAACATTCTTCCAAATTCGACCTCAA	30/666; >95%	3/5831	may also target Candida orthopsilosis/metapsilosis/theae
Exophiala dermatitidis_ITS1		376565;276565	GACCCGTCGACCTCTCTTGCTCCCTGCGAGTGGGAGAAAACCCCTTTTTATCAAGGTTGACCTCGGATCAGGTAGGAATACCGCTGAACTTAAGCATATC	71/77; >95%	0/5831	0
Malassezia globosa_ITS1		376562;276562	AGAATTGCTAGGCGATGGGGTTGAGATGGGCGTTATTATAACTGCTTTTCTTCTCTAGAAAAAGCTCGTCCGAAAAACAGTAACGCCTCTGGGCCACTTT	93/116; >95%	0/5831	0
Malassezia restricta_ITS1		376567;276567	CACAAACCCGTGTGCACTGTCTTGGAGAAAGGCTTCAGAGAAGTTTTTTGTGGCCTCTCTTGGGGTCTTTCTTCGCTACAAACTCGAATGGTTAGTATGA	48/61; >95%	0/5831	0
Pneumocystis jirovecii_ITS1		376560;276560	GGCAAAATGCGATAAGTAGTGTGAATTGCAGAATTTAGTGAATCATCGAATTTTTGAACGCATCTTGGCCTCCTTAGTATTCTAGGGAGCATGCCTGTTT	98/120; >95%	0/5831	0
Rhodotorula mucilaginosa_ITS1		376566;276566	TCCAACTTAACTTGGAGTCCGAACTCTCACTTTCTAACCCTGTGCATTTGTTTGGGATAGTAACTCTCGCAAGAGAGCGAACTCCTATTCACTTATAAAC	454/474; >95%	1/5831	may also target Rhodotorula sphaerocarpa
Scedosporium apiospermum_ITS1		375419;275419	CTGCGTAGTAAGTCTCTTTTGCAAGCTCGCATTGGGTCCCGGCGGAGGCCTGCCGTCAAACCACCTAACAACTCCAGATGGTTGACCTCGGATCAGTAGG	147/150; >95%	1/5831	may also target Scedosporium boydii
Trichosporon mycotoxinivorans_ITS1		376563;276563	GAGGTTGCCATTCTGAATGGCTCCTCTTAAAAGAGTTAGCGAGTTTAACTATTGCTATCTGGCGTAATAAGTTTCGCTGGAATGGTATTGTGAAGCGCGC	17/17; 100%	8/5831	may also target other Apiotrichum species (mycotoxinivorans/laibachii/loubieri/gracile/dulcitum/veenhuisii/scarabaeorum/domesticum/montevideense)
