# Supplementary material for: Profiling of Bacterial and Fungal Microbial Communities in Cystic Fibrosis Sputum Using RNA
Source: mSphere. 2018 Aug 8;3(4):e00292-18. doi: 10.1128/mSphere.00292-18 (PMC6083091; doi:10.1128/mSphere.00292-18)
Supplement: TABLE S2 [file sph004182610st2.xlsx]

## Sheet: Sheet1
Table S2: Strains used in this study. The strains used in control mixes and their lab stock indentifier are listed. For each of control mixes (Fig. 2), the specific strain used is indicated.
Lab Stock Identifier	Organism	Control Mix
SMC 7039	Haemophilus influenzae ATCC 51907	1
SMC 1595	Pseudomonas aeruginosa (non-mucoid CF isolate)	1
SMC 6971	Staphylococcus aureus USA300	1
SMC 7120	Achromobacter xylosoxidans (CF isolate)	2
SMC 6965	Prevotella melaninogenica ATCC 25845	2
SMC 5767	Streptococcus salivarius JIM8777	2, 5
SMC 7087	Burkholderia cenocepacia AU31350	3
SMC 6976	Mycobacterium fortuitum ATCC 6841	3
SMC 5342	Streptococcus anginosus C238	3
Cramer Lab	Aspergillus fumigatus clinical isolate	4,5
SMC 1587	Pseudomonas aeruginosa (non-mucoid CF isolate)	4
DH 1989	Candida parapsilosis	4
SMC 381	Staphylococcus epidermidis R94-10	5
SMC 5450	Pseudomonas aeruginosa (mucoid CF isolate)	5
SMC 7089	Burkholderia multivorans AU31399	5
