# Supplementary material for: Profiling of Bacterial and Fungal Microbial Communities in Cystic Fibrosis Sputum Using RNA
Source: mSphere. 2018 Aug 8;3(4):e00292-18. doi: 10.1128/mSphere.00292-18 (PMC6083091; doi:10.1128/mSphere.00292-18)
Supplement: TABLE S3 [file sph004182610st3.xlsx]

## Sheet: Table S3A for Fig.2
Table S3A: Raw transcript counts detected by NanoString analysis of control mixes for Fig. 2. Background was set at three times the number of counts for a highest negative control probe (NEG). Negative control probes were included by the manufacturer. The positive control signals are used to normalize across samples. A dash, "-", indicates "not analyzed" in that sample. This occurs when a particu…
Probe set	Mix 1, 5ng	Mix 1, 0.5ng	Mix 1, 0.05ng	Mix 1, 0.005ng	Mix 1, 0.0005ng	Mix 1	Mix 2	Mix 3	Mix 4	Mix 5
Achromobacter xylosoxidans	11.4108	4.14754	1.02502	0.545421	1.65374	11.4108	155431	65.9834	3.36587	51.0592
Actinomyces odontolyticus	22.8217	26.959	4.61261	3.27253	1.24031	22.8217	175.834	1.80776	59.4637	131.295
Anaerococcus prevotii	5.70542	3.11066	0.512512	1.09084	3.72092	5.70542	2.88252	0.903882	4.48782	124.001
Aspergillus fumigatus	17.1163	3.11066	1.02502	0.545421	1.65374	17.1163	5.76504	2.71165	3824.75	21547
Burkholderia species	68.4651	11.4057	5.12512	3.27253	1.24031	68.4651	17.2951	1923.46	25.805	28440
Candida albicans	5.70542	1.03689	2.56256	1.09084	1.24031	5.70542	23.0602	32.5398	2.24391	94.8243
Candida dubliniensis	5.70542	1.03689	0.512512	2.72711	0.826871	5.70542	2.88252	0.903882	1.12196	21.8825
Candida glabrata	57.0542	19.7008	2.05005	0.545421	0.413435	57.0542	216.189	0.903882	37.0246	102.118
Candida parapsilosis	45.6434	9.33197	2.05005	0.545421	0.413435	45.6434	147.009	0.903882	15024.1	7.29418
Candida tropicalis	5.70542	3.11066	0.512512	2.18168	0.826871	5.70542	66.298	69.5989	2.24391	102.118
Corynebacterium pseudodiptheriticum	11.4108	6.22131	8.71271	3.81795	4.13435	11.4108	132.596	498.039	4.48782	124.001
Exophiala dermatitidis	17.1163	2.07377	0.512512	0.545421	0.826871	17.1163	11.5301	6.32718	11.2196	116.707
Fusobacterium nucleatum	57.0542	14.5164	1.02502	1.09084	1.24031	57.0542	429.495	209.701	51.61	36.4709
Gemella haemolysans	176.868	48.7336	8.2002	2.72711	2.06718	176.868	5.76504	12.6544	1.12196	7.29418
Gemella morbillorum	57.0542	26.959	8.2002	1.09084	1.65374	57.0542	245.014	0.903882	67.3174	72.9418
Haemophilus influenzae	479529	69588.5	6962.48	762.499	69.4571	479529	5.76504	11.7505	12.3415	72.9418
Haemophilus parainfluenzae	11.4108	1.03689	1.02502	0.545421	0.413435	11.4108	8.64756	0.903882	7.85369	14.5884
Malassezia globosa	131.225	41.4754	6.66266	3.81795	0.413435	131.225	2.88252	14.4621	5.60978	634.593
Malassezia restricta	5.70542	5.18443	23.5756	5.99963	6.61497	5.70542	31.7077	65.9834	6.73174	306.355
Mycobacterium abscessus
Mycobacterium species	142.636	59.1025	5.63764	0.545421	0.413435	142.636	2.88252	70314.8	1.12196	72.9418
Neisseria species	159.752	44.5861	8.2002	2.18168	2.89405	159.752	40.3553	10.8466	2.24391	58.3534
Porphyromonas catoniae	51.3488	36.291	3.07507	2.18168	2.48061	51.3488	210.424	6.32718	67.3174	29.1767
Prevotella melaninogenica	22.8217	22.8115	3.07507	2.18168	0.826871	22.8217	764147	1.80776	43.7563	277.179
Prevotella oris	57.0542	14.5164	1.02502	1.63626	0.413435	57.0542	2.88252	9.03882	5.60978	233.414
Pseudomonas aeruginosa	772252	391247	43773.2	4868.97	434.521	772252	184.481	7.23106	933755	781418
Ralstonia pickettii	5.70542	2.07377	1.53754	2.18168	2.48061	5.70542	51.8854	91.2921	3.36587	124.001
Rhodotorula glutinis	5.70542	2.07377	0.512512	0.545421	2.06718	5.70542	92.2406	71.4067	4.48782	145.884
Rhodotorula mucilaginosa	193.984	70.5082	8.71271	1.09084	0.413435	193.984	106.653	33.4436	1.12196	131.295
Rothia dentocariosa/mucilaginosa	5.70542	1.03689	2.05005	0.545421	1.24031	5.70542	25.9427	42.4825	2.24391	116.707
Scedosporium apiospermum	5.70542	3.11066	0.512512	0.545421	2.06718	5.70542	43.2378	56.9446	3.36587	7.29418
Staphylococcus aureus
Staphylococcus species (incl. aureus)	1.21898e+06	508040	54460.1	6215.07	545.321	1.21898e+06	25.9427	28.0203	22.4391	1.28797e+06
Stenotrophomonas maltophilia	39.938	29.0328	4.61261	2.18168	3.30748	39.938	210.424	1.80776	60.5856	153.178
Streptococcus anginosus
Streptococcus intermedius/constellatus
Streptococcus mitis/oralis/pneumoniae	85.5813	41.4754	9.73774	4.90879	0.413435	85.5813	161.421	4.51941	105.464	65.6476
Streptococcus salivarius	68.4651	24.8853	5.63764	6.54505	6.20153	68.4651	793163	8.13494	56.0978	539434
Streptococcus species	17.1163	8.29508	9.22522	4.36337	7.85527	17.1163	360623	737514	20.1952	434004
Trichosporon mycotoxinovorans	5.70542	1.03689	1.53754	1.09084	4.96122	5.70542	8.64756	0.903882	4.48782	87.5301
Veillonella atypica	5.70542	1.03689	1.02502	0.545421	1.24031	5.70542	37.4728	86.7727	2.24391	94.8243
Veillonella dispar	5.70542	9.33197	2.05005	0.545421	1.65374	5.70542	8.64756	1.80776	6.73174	80.2359
NEG_A	11.4108	7.2582	6.15015	3.27253	2.89405	11.4108	2.88252	4.51941	4.48782	43.7651
NEG_B	28.5271	4.14754	4.1001	2.18168	4.54779	28.5271	80.7105	200.662	10.0976	167.766
NEG_C	102.698	60.1394	5.63764	3.27253	2.06718	102.698	2.88252	14.4621	1.12196	7.29418
NEG_D	205.395	48.7336	7.68769	2.72711	1.24031	205.395	2.88252	10.8466	4.48782	7.29418
NEG_E	28.5271	6.22131	5.63764	5.99963	6.61497	28.5271	2.88252	6.32718	5.60978	72.9418
NEG_F	5.70542	2.07377	6.66266	7.6359	2.48061	5.70542	109.536	107.562	8.97565	43.7651
NEG_G	62.7597	31.1066	6.66266	3.27253	3.30748	62.7597	132.596	2.71165	58.3417	14.5884
NEG_H	28.5271	20.7377	3.07507	3.27253	2.06718	28.5271	247.897	9.03882	69.5613	7.29418
POS_A	13539	14713.4	15402.5	16471.7	15493.5	13539	12720.6	11254.2	13740.6	11298.7
POS_B	3377.61	4509.41	4733.05	5075.14	4718.12	3377.61	3649.27	3660.72	4302.7	3194.85
POS_C	952.806	1254.63	1273.08	1319.37	1308.94	952.806	994.469	991.559	1201.62	940.949
POS_D	610.48	520.517	384.897	392.703	372.919	610.48	570.739	276.588	620.442	269.885
POS_E	96.9922	54.9549	57.9139	54.5421	64.9093	96.9922	132.596	170.834	63.9515	116.707
POS_F	22.8217	27.9959	32.8008	28.3619	30.1808	22.8217	11.5301	19.8854	22.4391	43.7651
highest background count	239.132	67.3874	8.55642	6.71186	7.28683	239.132	177.072	260.174	66.2661	209.166
3 times background	717.397	202.162	25.6692	20.1356	21.8605	717.397	531.215	780.523	198.798	627.498

## Sheet: Table S3B  Fig. S1_S2
Table S3B: NanoString counts for Samples in Fig. S1. Samples A, C and D were derived from aliquots of sputum from subjects 1,3, and 4, respectively, in Table 3D.
Probe set	A	A	B	B	C	C	D	D	E	E		F	F	F	G	G	G	H	H	H	F Rnase treated	G Rnase treated	H Rnase treated
Achromobacter xylosoxidans	185795	199615	8388	8432	2	5	102	116	120	114		1	1	1	4	2	1	1	8	4	1	1	1
Actinomyces odontolyticus	5182	5514	9612	10054	3262	3345	1149	1157	3781	3183		169	34	19	3	1	1	268	5	967	1	4	1
Anaerococcus prevotii	8	11	15	9	3	5	1	1	8	5		4	2	2	6	3	2	2	1	2	2	2	1
Aspergillus fumigatus_28S	5	5	191	188	24	25	32	27	12	3		1	1	3	1	1	2	1	1	3	1	1	1
Burkholderia species	15	14	20	9	4423	4613	9	6	72	82		3	3	2	7	8	1	1	9	6	1	4	1
Candida albicans_28S	68	92	75	82	3	15	118	134	301	295		6	1	1	1	1	1	1	2	2	1	1	1
Candida dubliniensis_28S	5	4	1	1	1	1	51	54	18	26		5	4	2	3	1	1	1	3	1	1	1	1
Candida glabrata_28S	27	29	11	12	33	27	7	6	30	37		14	1	2	1	2	1	1	1	3	1	1	1
Candida parapsilosis_28S	11	13	7612	7661	1	1	4	7	6	5		253	52	18	1	1	1	1	1	3	1	1	1
Candida tropicalis_28S	12	16	13	14	2	1	1	1	10	16		1	2	1	1	1	3	2	1	1	1	1	1
Corynebacterium pseudodiptheriticum	48	27	64	47	8	6	53	52	141	130		3	7	10	32	8	4	11	11	88	3	6	3
Exophiala dermatitidis_28S	15	11	5	9	32	31	11	13	13	10		259	55	21	1	3	1	2	4	2	1	1	1
Fusobacterium nucleatum	18322	19201	39	57	1794	1900	595	671	1462	1270		249	52	27	8	8	5	383	9	962	1	1	1
Gemella haemolysans	88048	92117	105702	106845	4163	4367	2242	2469	213350	190673		1193	263	113	2	2	1	719	6	2788	1	1	1
Gemella morbillorum	11	17	8	6	229	247	5	11	22	20		19	3	1	2	2	2	10	1	38	1	1	1
Haemophilus influenzae	44	40	317	359	27	37	8	14	1276	1134		1	1	1	1	1	1	7138	101	21640	1	1	3
Haemophilus parainfluenzae	255	281	18168	18443	1769	1830	11	12	20479	18246		1	3	2	1	2	1	116	1	628	1	1	1
Malassezia globosa_28S	6	5	6	6	5	3	5	10	16	5		2	1	2	23	1	2	12	1	36	1	151	1
Malassezia restricta_28S	14	7	8	1	8	9	5	6	15	8		7	11	10	83	5	36	4	4	20	45	26	9
Mycobacterium abscessus
Mycobacterium species	10	15	4	15	2	1	2	1	1	2		3	1	1	1	1	1	11	15	51	1	1	1
Neisseria species	13	9	2	7	1408	1399	1654	1721	1773	1575		9	4	7	14	2	3	163	6	724	2	2	4
Porphyromonas catoniae	15	16	5	2	836	835	107	153	1421	1162		19	2	1	1	3	1	21	1	142	1	1	4
Prevotella melaninogenica	106751	114519	99402	102176	3255	3339	675	688	8367	7344		273	55	30	1	2	1	1265	26	4619	1	1	1
Prevotella oris	9128	9829	95	94	291	270	22	25	17	23		47	12	4	1	1	1	14	1	65	1	1	1
Pseudomonas aeruginosa	35	22	507	458	178	145	63	48	106	70		235235	51684	27104	19043	27813	24696	134	27	405	10	5	5
Ralstonia pickettii	13	9	10	16	68	72	17	17	10	13		3	3	4	1	2	1	5	12	3	2	3	2
Rhodotorula glutinis_28S	23	24	10	11	25	31	11	9	23	42		1	3	1	1	3	1	3	1	1	1	1	1
Rhodotorula mucilaginosa_28S	19	20	48	38	1	1	1	4	18	22		1	1	1	1	1	1	17	1	44	1	1	1
Rothia dentocariosa/mucilaginosa	4530	4597	70249	71036	543	567	2103	2272	34303	30108		3206	632	319	6	1	1	61	1	285	1	1	1
Scedosporium apiospermum_28S	3	1	5	4	1	3	1	1	5	3		3	1	1	1	1	1	1	2	2	1	1	1
Staphylococcus aureus
Staphylococcus species (incl. aureus)	43	74	7063	7498	966670	985464	224416	242476	55162	48069		118	38	23	56	35	28	107298	1733	418520	4	11	20
Stenotrophomonas maltophilia	26	31	444109	442628	1	2	5	7	24	28		11	9	4	1	4	5	4	22	6	1	3	2
Streptococcus anginosus
Streptococcus intermedius/constellatus
Streptococcus mitis/oralis/pneumoniae	230087	248378	93207	96390	7226	7264	25935	27619	210108	185929		4730	949	471	6	1	1	2170	28	8698	1	2	2
Streptococcus salivarius	2175	2292	42	45	1441	1448	68	63	11721	10295		926	221	119	5	1	1	365	4	1197	1	4	1
Streptococcus species	255941	271170	68359	72135	14119	14338	19007	20591	218546	189987		5276	1009	428	10	5	10	2585	21	9838	3	5	6
Trichosporon mycotoxinovorans_28S	10	13	6	3	1	3	1	1	3	2		1	5	1	2	3	3	1	1	1	1	1	1
Veillonella atypica	28	34	9909	9999	639	695	2	4	1438	1211		336	71	39	1	1	1	706	13	2323	1	1	1
Veillonella dispar	255	268	8823	8834	1375	1378	146	177	15044	12988		331	62	24	2	2	2	185	6	855	1	2	1
NEG_A	5	8	1	1	25	13	7	9	8	3		2	7	6	7	7	4	6	7	3	4	2	2
NEG_B	21	36	27	21	3	3	1	5	17	9		13	3	2	1	3	2	6	4	5	1	1	3
NEG_C	4	4	3	3	1	1	1	2	5	9		2	3	3	2	1	1	31	3	74	1	1	1
NEG_D	1	2	1	2	1	3	3	2	3	4		1	5	2	3	4	3	19	2	67	1	1	1
NEG_E	7	5	6	5	33	37	12	26	5	5		8	9	10	18	6	8	3	7	7	2	4	3
NEG_F	10	14	18	23	3	6	8	6	8	5		8	9	8	4	9	1	4	10	3	4	3	6
NEG_G	7	4	1	1	2	1	1	3	1	1		27	3	2	4	1	2	1	2	2	1	1	1
NEG_H	11	14	1	4	1	1	1	1	4	3		25	9	3	1	1	2	2	1	2	1	1	1
POS_A	11595	12017	12241	11821	12875	13005	21322	22124	3815	3430		19140	23220	23323	21591	21226	15799	19690	20429	15029	13939	23512	22785
POS_B	3315	3521	3540	3446	3857	3711	6205	6565	1117	976		5528	6657	6649	6290	6209	4713	5658	6104	4510	3034	6531	5637
POS_C	1011	1002	948	927	1041	1117	1803	1860	316	290		1530	1974	2001	1824	1796	1327	1549	1807	1342	226	1528	963
POS_D	283	339	300	294	312	325	503	526	89	89		523	510	516	484	513	367	424	477	329	278	485	468
POS_E	61	71	99	103	65	56	75	104	27	19		67	80	90	77	72	77	69	85	54	35	86	75
POS_F	28	27	18	22	33	33	31	48	13	16		40	40	28	29	32	26	32	32	22	7	34	26
highest background count	21	36	27	23	33	37	12	26	17	9		27	9	10	18	9	8	31	10	74	4	4	6
3 times background	63	108	81	69	99	111	36	78	51	27		81	27	30	54	27	24	93	30	222	12	12	18

## Sheet: Table S3C
Table S3C: Counts detected by NanoString analysis for samples from exacerbation series shown in Fig. 3. The data normalized to the positive control transcript levels are shown. Background was set at three times the number of counts for a negative control probe (NEG), and the highest background value is shown in orange highlight. Negative and postive control probes were included by the manufacture…
		E1	E1	E1		E2	E2			E3	E3	E3	E3		E4	E4	E4	E4	E4	E4	E4		E5	E5	E5	E5		E6	E6	E6	E6	E6
Probe set	Day	0	2	13		0	10			0	7	9	11		0	2	4	6	8	11	14		0	1	4	6		0	3	7	10	12
Achromobacter xylosoxidans		8.9	8.9	8.9		341730	695530			2	4	1	6		12	6	2	1	1	1	1		50	271	63	7270		76	21	268	184	71
Actinomyces odontolyticus		106.8	35.6	8.9		250	130			2	1	1	1		23859	93	52	34	1	23	2		24	526	1580	516		12	3	6	3	4
Anaerococcus prevotii		8.9	8.9	8.9		20	60			1	1	1	1		5	2	1	1	1	3	1		1	2	2	1		1	1	3	1	2
Aspergillus fumigatus		8.9	8.9	8.9		110	30			1	2	1	1		17	1	3	3	3	3	3		2	4	20	1		5	1	5	9	4
Burkholderia species		8.9	35.6	8.9		920	1160			22	6	6	8		9401	28097	5903	3676	6060	56879	6850		9	23	10	75		35	13	121	73	45
Candida albicans		8.9	17.8	17.8		1830	1380			1	6	2	32		4	3	2	14	37	2768	914		34	200	942	2763		6	20	54	4	15
Candida dubliniensis		8.9	8.9	8.9		120	140			2	1	1	6		6	3	1	12	54	2198	256		14	155	557	2747		4	6	9	4	2
Candida glabrata		8.9	8.9	8.9		10	10			1	1	2	1		1	1	4	2	3	1	4		4	8	5	74		6	3	3	4	4
Candida lusitaniae		8.9	8.9	8.9		50	110			2	2	2	7		7	7	4	3	4	10	5		4	9	8	3		2	2	5	3	1
Candida parapsilosis		8.9	8.9	8.9		10	10			2	1	1	1		6	3	2	2	4	60	9		3	9	6	95		1	4	6	5	3
Candida tropicalis		8.9	8.9	8.9		10	10			5	1	1	1		2	1	2	1	3	1	2		5	13	1	3		8	4	11	12	5
Corynebacterium pseudodiptheriticum		17.8	8.9	8.9		130	130			17	8	3	2		368	9	4	4	3	8	6		170	1815	12	7		5	7	5	7	4
Exophiala dermatitidis		101541	102879	69411.7		10	10			1	3	2	1		4	7	4	1	3	9	2		3	6	1	1		5	2	5	3	3
Fusobacterium nucleatum		8.9	8.9	8.9		70	110			3	2	2	1		2070	8	3	3	1	6	8		621	2562	19071	90		9	3	2	5	1
Gemella haemolysans		8.9	8.9	8.9		210	190			532	8	1	1		17399	38	3	2	7	9	12		1712	30	49	3		5	4	67	6	2
Gemella morbillorum		8.9	8.9	8.9		10	10			4	1	2	2		101	8	1	1	4	3	2		1	2	6	1		39	1	2	5	1
Haemophilus influenzae		8.9	8.9	8.9		80	80			24	1	1	4		98	5	2	1	1	4	5		5	21	5	1		1	1	3	2	1
Haemophilus parainfluenzae		8.9	8.9	8.9		10	10			1	1	4	1		981	66	8	1	6	22	2		7	14	1	3		22	4	20	6	9
Malassezia globosa		8.9	8.9	8.9		10	10			2	1	3	1		49	11	2	3	2	28	9		11	14	1	4		6	1	1	6	1
Malassezia restricta_28S		26.7	8.9	17.8		50	70			5	59	4	10		36	41	11	13	7	33	29		16	16	3	5		19	16	13	16	5
Mycobacterium abscessus		8.9	8.9	8.9		160	70			27	2	1	1		7	6	3	2	1	3	3		8	16	3	3		4	2	1	4	2
Mycobacterium species		8.9	8.9	8.9		300	450			8	1	2	1		6	6	3	5	2	10	1		4	11	5	1		1	3	1	1	1
Neisseria species		8.9	8.9	26.7		90	190			15	2	3	2		9214	18	1	1	5	11	2		13	56	5	1		14	1	2	29	1
Porphyromonas catoniae		8.9	8.9	8.9		40	40			1	1	1	1		2576	16	2	1	2	9	2		2	6	3	1		3	3	1	1	1
Prevotella melaninogenica		17.8	961.2	1797.8		10	10			6	2	3	1		8829	54	3	1	3	16	4		1088	1818	2009	13		6	5	6	6	1
Prevotella oris		8.9	213.6	178		60	170			4	1	1	1		92	4	1	1	1	7	1		500	704	185	3		2	1	6	3	4
Pseudomonas aeruginosa		8.9	35.6	8.9		360	150			8913	180	649	282		342	38	29	31	25	26	29		12802	28817	137	199		37202	11198	30776	33805	16802
Ralstonia pickettii		8.9	8.9	8.9		10	10			4	1	2	10		11	21	6	4	6	18	3		9	12	1	1		19	4	12	13	8
Rothia dentocariosa/mucilaginosa		53.4	258.1	17.8		30950	540			72	5	3	116		2355	4	2	62	1	3908	24		480	3130	28	723		32	18	1	1	1
Scedosporium apiospermum		8.9	8.9	8.9		10	10			1	3	1	5		21	17	4	2	3	10	1		10	33	2	3		7	1	7	4	5
Staphylococcus aureus		8.9	8.9	8.9		20	20			3848	478	347	2415		21	11	1	2	1	11	1		13690	45027	14	75		24	1	2	4	2
Staphylococcus species		8.9	8.9	17.8		260	470			79727	326	1626	1383		1005	4	1	1	1	7	2		19243	45720	252	119		84	7	10	17	5
Stenotrophomonas maltophilia		8.9	8.9	8.9		30	20			2	2	2	1		6	2	3	2	3	9	8		6	8	7	6		1987	656	14815	10518	2174
Streptococcus anginosus		8.9	8.9	8.9		50	90			1	1	1	1		154	1	1	1	1	1	1		497	1626	3251	28		1	1	1	3	1
Streptococcus intermedius/constellatus		8.9	8.9	8.9		120	110			42	2	1	2		12	1	1	2	1	7	3		16	34	19	1		3	2	1	2	1
Streptococcus mitis/oralis/pneumoniae		80.1	8.9	8.9		10	30			304	4	1	3		33013	20	1	1	2	14	6		2877	237	3	5		3	2	2	5	2
Streptococcus salivarius		694.2	17.8	8.9		30	10			56	2	3	1		9027	253	22	8	17	124	8		2119	3091	5	4		12	2	5	11	4
Streptococcus species		560.7	151.3	249.2		110	150			313	6	4	8		73310	177	3	3	3	20	18		7505	20987	64322	927		199	9	14	10	4
Trichosporon mycotoxinovorans		8.9	8.9	8.9		60	100			1	1	2	3		4	1	1	2	1	6	1		1	1	5	3		1	2	2	1	2
Veillonella atypica		8.9	8.9	8.9		10	10			3	1	1	2		7272	38	1	3	4	4	2		18	695	2415	5		7	3	8	1	3
Veillonella dispar		17.8	338.2	267		20	10			10	1	1	1		12221	175	1	4	2	5	2		23	2022	19792	114		6	4	4	5	1
NEG_A		8.9	8.9	8.9		30	80			10	3	3	6		22	11	6	9	3	5	5		7	14	21	1		6	2	7	9	3
NEG_B		17.8	8.9	8.9		30	90			1	1	2	4		7	13	1	1	2	2	1		7	6	2	1		4	1	1	3	3
NEG_C		8.9	8.9	8.9		20	10			1	1	1	1		2	2	1	1	2	1	3		1	1	1	1		3	2	4	1	2
NEG_D		8.9	8.9	8.9		10	10			1	1	1	2		2	2	3	4	2	1	1		2	2	4	1		1	1	8	10	2
NEG_E		8.9	8.9	8.9		80	110			9	1	4	3		7	5	4	8	8	11	11		9	14	10	3		12	5	9	6	6
NEG_F		8.9	8.9	8.9		10	10			2	2	4	5		11	29	5	7	5	24	12		2	6	1	4		8	7	9	7	8
NEG_G		8.9	8.9	8.9		10	10			1	1	1	2		1	3	3	2	2	1	1		2	1	1	2		1	2	1	1	1
NEG_H		8.9	8.9	8.9		10	10			1	2	1	1		1	3	1	1	2	1	2		1	1	2	1		1	2	1	1	1
POS_A		13180.9	15263.5	16821		16610	11010			16632	11249	15228	15178		17305	18216	18674	21848	16841	15234	20761		16937	17878	17068	14214		18398	17721	17879	19161	17631
POS_B		5526.9	6087.6	6568.2		6840	3970			6216	4355	5658	5622		6401	6924	6831	8387	6333	5799	7954		6244	6533	6191	5221		6837	6799	6776	7065	6827
POS_C		1655.4	1548.6	1655.4		1700	1120			1673	1148	1559	1455		1721	1858	1858	2149	1714	1516	2072		1631	1880	1787	1374		1786	1835	1816	1909	1795
POS_D		356	258.1	338.2		400	220			413	284	382	318		447	442	472	580	393	382	497		393	446	416	337		458	432	429	490	464
POS_E		26.7	35.6	35.6		90	10			64	30	60	50		52	78	65	81	48	59	66		57	79	60	54		67	55	60	69	52
POS_F		8.9	44.5	44.5		150	70			39	17	24	26		30	24	37	38	25	22	31		28	51	30	33		41	38	26	29	24
highest background count		18	9	9		80	110			10	3	4	6		22	29	6	9	8	24	12		9	14	21	4		12	7	9	10	8
3 times background		54	27	27		240	330			30	9	12	18		66	87	18	27	24	72	36		27	42	63	12		36	21	27	30	24

## Sheet: Table S3D
Table S3D: Transcript counts detected by NanoString analysis for patient samples shown in Fig. 4. The cells in with orange fill highlight the background calculation for each sample. Background was set at three times the number of counts for a negative control probe (NEG). Positive and negative control probes were included by the manufacturer. The positive control signals can be used to normalize …
Probe set	CF1	CF2	CF3	CF4	CF5	CF6	CF7	CF8	CF9	CF10	CF11	CF12	CF13	CF14	CF15	CF16	CF17	CF18																															CF29_3 Rnase treatede
Achromobacter xylosoxidans	77456	16644	1	116	2	28	23	5	4	2	6	38679	64	1	8	3377	12	8																															1
Actinomyces odontolyticus	3744	10920	477	1157	66	72098	138471	69	21	71	26	56	93440	142	33	18	750	24																															1
Anaerococcus prevotii	112	18	4	1	6	8	16	2	17	3	3	3	6	5	1	2	1	1																															2
Aspergillus fumigatus	16	2622	2	27	3	6	7	5	1	1	3	2	19	4	8	2		1																															1
Burkholderia species	16	252	793	6	3	210	28518	4	6	2	5	5	14	6	10	18	11148	9																															1
Candida albicans	32	42	1	134	22	122	28	1	2	1	1	6	372	1	2	2	7	7																															1
Candida dubliniensis	16	30	1	54	1	55	20	1	1	8	2	1	310	3	1	1	11	1																															1
Candida glabrata	32	78	1	6	1	10	31	2	1	4	2	2	66	5	6	1	20	1																															1
Candida lusitaniae	-	-	-	-	-	-	-	-	-	-	-	-	-	-	-	-	4	-																															-
Candida parapsilosis	16	78	2	7	2	12	35	2	21	4	1	2	15	6	1	1	-	1																															1
Candida tropicalis	48	120	1	1	1	18	31	1	1	5	4	3	313	1	1	3	3	1																															1
Corynebacterium pseudodiptheriticum	32	2064	8	52	13	136	634	9	11	12	9	13	64	9	9	8	40	11																															3
Exophiala dermatitidis	16	36	2	13	2	10	25	10	2	3	2	3	18	2	20	2	3	1																															1
Fusobacterium nucleatum	41840	226440	243	671	10	61003	17087	71	2	14	20	224	2264	47	7	5	2088	9																															1
Gemella haemolysans	160320	411318	658	2469	4	48043	71902	41	12	958	162	2	1852	21	2	7	2097	14																															1
Gemella morbillorum	16	5178	54	11	2	6605	8724	10	1	4	9	2	32	9	10	2	27	7																															1
Haemophilus influenzae	64	4200	138	14	2	4522	267	1	1	2	1	1	10	2	1	1	121	1																															1
Haemophilus parainfluenzae	608	11598	216	12	2	66658	3962	112	44	224	38	4	5	5	1	1	394	38																															1
Malassezia globosa	16	210	24	10	3	8	27	6	52	1	3	2	16	5	6	8	2	6																															1
Malassezia restricta	16	54	14	6	10	14	63	6	2	8	11	14	8	11	4	6	2	3																															45
Mycobacterium species	32	204	16	1	1	14	7	2	2	1	1	1	5	3	2	2	1	1																															1
Mycobacterium abscessus	-	-	-	-	-	-	-	-	-	-	-	-	-	-	-	-	-	-
Neisseria species	208	183342	244	1721	14	118981	39589	5	24	11	165	18	10	9	3	26	1357	35																															2
Porphyromonas catoniae	80	10818	99	153	1	24925	6579	1	1	14	34	2	9	13	1	2	99	3																															1
Prevotella melaninogenica	117344	172098	647	688	2	91165	47318	123	760	438	20	1482	30439	329	16	770	1210	41																															1
Prevotella oris	10240	6588	31	25	2	484	223	26	4	4	6	262	2814	2	48	5	40	8																															1
Pseudomonas aeruginosa	64	16038	42	48	8889	414	198	451	14	49907	32066	19	24341	153867	22	21	16	9																															10
Ralstonia pickettii	48	48	4	17	5	24	25	19	720184	4	5	9	8	41	30	3	3	2																															2
Rhodotorula glutinis	144	96	1	9	4	14	23	10	1	3	1	26	24	1	10	3	13	2																															1
Rhodotorula mucilaginosa	240	222	30	4	2	26	9	1	1	1	1	1	12	1	1	1	2	1																															1
Rothia dentocariosa/mucilaginosa	4384	3912	179	2272	368	7657	5699	2	1002	1486	37	2024	21362	15	176	85	376	14																															1
Scedosporium apiospermum	16	54	1	1	1	3	14	2	135	1	1	3	2	2	1	1	1	1																															1
Staphylococcus aureus	-	-	-	-	-	-	-	-	-	-	-	-	-	-	-	-	-	-																															-
Staphylococcus species	64	1719306	296909	242476	49	1910	6716	229822	11	29	26	21	2260	38	394548	32815	458	2091																															4
Stenotrophomonas maltophilia	32	120	2	7	18	26	44	77	4	6	10	2	18	17	7	9	15	9																															1
Streptococcus anginosus
Streptococcus intermedius/constellatus
Streptococcus mitis/oralis/pneumoniae	161488	346320	2212	27619	17	97267	149308	508	354	2884	187	4125	92901	607	187	3111	6860	15																															1
Streptococcus salivarius	3968	139122	387	63	1487	19113	21124	21	1251	2036	43	376	16326	1640	284	29	2675	21																															1
Streptococcus species	28688	548826	1821	20591	403	69697	148405	502	2783	5884	170	3442	208959	957	492	5661	9120	215																															3
Trichosporon mycotoxinovorans	16	18	3	1	5	32	9	1	1	5	5	6	6	3	1	4	1	1																															1
Veillonella atypica	48	31404	110	4	123	48048	62625	2	2	126	2	10	31331	2	6	342	450	15																															1
Veillonella dispar	304	25884	173	177	1270	43273	42553	35	471	295	12	551	28065	326	9	385	1168	12																															1
NEG_A	16	12	11	9	13	1	18	7	2	5	13	5	6	8	15	6	13	4																															4
NEG_B	32	222	3	5	8	6	45	1	2	5	3	9	14	8	2	6	8	1																															1
NEG_C	32	288	25	2	3	4	20	1	6	1	2	2	1	1	3	3	4	2																															1
NEG_D	16	288	31	2	1	4	10	1	28	4	2	2	2	4	1	2	7	5																															1
NEG_E	32	12	11	26	14	1	21	14	5	13	13	5	14	15	17	5	19	11																															2
NEG_F	32	132	4	6	14	5	43	9	8	5	10	18	8	15	6	11	21	10																															4
NEG_G	16	108	7	3	5	6	45	1	1	7	9	3	1	14	1	1	4	1																															1
NEG_H	80	282	1	1	2	8	51	1	1	12	5	5	6	15	1	1	11	1																															1
POS_A	34816	20916	28099	22124	34092	2073	18280	28626	12970	31457	33617	27128	25387	33454	22752	32724	36550	32951																															13939
POS_B	11264	6318	8393	6565	9954	606	5317	7992	3829	9473	9768	7887	7112	9834	6545	9167	10779	9331																															3034
POS_C	2560	2082	2247	1860	2723	163	1524	2198	1123	2497	2698	2109	1872	2687	1692	2465	2856	2498																															226
POS_D	4096	864	597	526	743	67	470	638	324	691	751	579	547	771	473	763	764	787																															278
POS_E	512	228	116	104	139	11	85	68	44	157	143	115	89	122	103	128	160	113																															35
POS_F	256	48	62	48	50	3	33	51	22	62	52	34	45	46	34	51	58	51																															7
highest background count	80	288	31	26	14	8	51	14	28	13	13	18	14	15	17	11	21	11																															4
3 times background	240	864	93	78	42	24	153	42	84	39	39	54	42	45	51	33	63	33																															12
[truncated: 2 more columns]
