# Supplementary material for: Profiling of Bacterial and Fungal Microbial Communities in Cystic Fibrosis Sputum Using RNA
Source: mSphere. 2018 Aug 8;3(4):e00292-18. doi: 10.1128/mSphere.00292-18 (PMC6083091; doi:10.1128/mSphere.00292-18)
Supplement: TABLE S4 [file sph004182610st4.xlsx]

## Sheet: Table S4A_Comparison
Table S4A: Relative abundance of the 19 genera detected by NanoString (Table S3D) and Illumina (Table S4B). Raw counts were divided by the total counts for all taxa in each sample.
	Nanostring	Illumina		Nanostring	Illumina		Nanostring	Illumina		Nanostring	Illumina		Nanostring	Illumina		Nanostring	Illumina		Nanostring	Illumina		Nanostring	Illumina		Nanostring	Illumina		Nanostring	Illumina		Nanostring	Illumina		Nanostring	Illumina		Nanostring	Illumina		Nanostring	Illumina		Nanostring	Illumina		Nanostring	Illumina		Nanostring
Sample	1	1		2	2		3	3		4	4		5	5		6	6		7	7		8	8		9	9		10	10		11	11		12	12		13	13		14	14		15	15		16	16		17
Achromobacter	12.7104	35.9777		0.407068	0.577564		0	0		0.0126926	0		0	0		0.000506726	0		0	0		0	0		0	0		0	0		0	0		76.212	49.6529		0.00387209	0		0	0		0	0		7.06768	8.01468		0
Actinomyces	0.576786	4.33562		0.259409	0.571613		0.126391	1.10779		0.360402	0		0.194821	0.446506		9.13045	6.79833		17.3583	10.8623		0.0116557	0		0	0		0.0500939	1.93802		0	0.521036		0.00394625	0.186847		16.4384	5.65411		0.0615658	0.720031		0	0		0	1.37047		1.74529
Anaerococcus	0	0		0	0		0	0		0	0		0	0		0	0		0	0		0	0		0	0.464916		0	0		0	0		0	0		0	0		0	0		0	0		0	0		0
Burkholderia	0	0		0	0.148017		0.230401	3.93538		0	0		0	0.417429		0.0235628	0		3.55968	20.8777		0	0		0	0.130567		0	0		0	0		0	0		0	0		0	0		0	0		0	0		28.161
Corynebacterium	0	0		0.0309558	0.121612		0	0		0	0		0	0		0.0141883	0		0.0603633	0		0	0		0	0		0	0		0	0.18664		0	0		0.00387209	0		0	0		0	0		0	0		0
Fusobacterium	6.84769	2.02225		5.81907	2.14699		0.0493717	0.891529		0.198071	0		0	0		7.72491	4.99751		2.12514	0.633678		0.012519	0.333386		0	0		0	0.11871		0	0.348394		0.335431	0.663243		0.391082	1.43628		0.0012694	0		0	0		0	0		5.14442
Gemella	26.3504	4.68912		10.6996	2.93728		0.185967	1.96085		0.798629	0.367761		0	0		6.91681	6.00878		10.0798	3.29532		0	0		0	0.458408		1.43863	3.1461		0.377776	2.10125		0	0		0.318568	0.287256		0	0.101626		0	0		0	0.137168		5.16729
Haemophilus	0.0605757	0.265128		0.362956	0.493514		0.0552963	1.06077		0	0		0	0		9.01111	2.8958		0.492318	0.613662		0.0302184	0.14662		0	0		0.289606	1.49299		0	0.675014		0	0		0	0		0	0		0	0		0	0		0.988238
Mycobacterium	0	0		0	0		0	0		0	0		0	0		0	0		0	0		0	0		0	0		0	0		0	0		0	0		0	0		0	0		0	0		0	0		0
Neisseria	0	0		4.70729	2.18418		0.0497008	0.305154		0.548786	0.286037		0	0		15.0697	2.3732		4.94904	1.18729		0	0		0	0		0	0		0.38699	0.934754		0	0		0	0		0	0		0	0		0	0		3.28735
Porphyromonas	0	0		0.256778	0.272976		0.00197487	0		0.0250511	0		0	0		3.1545	0.294104		0.806433	0.253373		0	0		0	0		0	0		0	0.105763		0	0		0	0		0	0		0	0		0	0		0.0914564
Prevotella	20.9223	15.1833		4.56489	11.9808		0.182346	5.70391		0.203749	0.244286		0	0.211299		11.6042	7.425		5.92777	8.85098		0.034967	0.349095		0.0930066	5.01971		0.624609	6.56441		0	1.75286		3.22803	8.72115		5.83789	21.9765		0.180255	0.877876		0	0		1.55768	11.9222		2.9139
Pseudomonas	0	0		0.391436	0.221654		0	0		0	0		71.8159	52.4241		0.0494058	0		0.00564729	0		0.176562	0.998412		0	0		78.0651	8.85635		98.366	81.081		0	0		4.27673	5.25949		97.6307	92.5337		0	0		0	0		0
Ralstonia	0	0		0	0		0	0		0	0		0	0		0	0		0	0		0	0		99.0741	79.6816		0	0		0	0		0	0		0	0		0	0		0	0		0	0		0
Rothia	0.682135	2.20767		0.0786277	0.376365		0.0283064	0.829131		0.732828	0.103933		2.64632	13.0992		0.96696	2.32342		0.695997	1.81853		0	0		0.126302	0.274557		2.26518	2.02194		0	0.292402		3.88706	2.7829		3.75241	1.39433		0	0.142709		0.0316107	0		0.109904	0		0.795163
Staphylococcus	0	0		44.3298	24.3953		97.6953	63.5447		80.9645	93.4238		0.0568228	0		0.238921	0		0.823626	0		99.194	96.3485		0	0		0	0		0	0		0	0		0.390377	0		0	0		99.7625	99.6148		69.286	54.8033		1.00348
Stenotrophomonas	0	0		0	0		0	0		0	0		0	0.213884		0.000253363	0		0	0		0.0151092	0.774991		0	0		0	0		0	0		0	0		0	0		0	0		0	0		0	0		0
Streptococcus	31.8391	23.4335		26.6136	33.2499		1.36299	12.6395		16.0507	4.38382		14.6603	16.9181		23.5634	45.7355		39.955	23.6521		0.399746	0.588225		0.569046	9.87224		16.7298	65.0991		0.869191	8.97737		15.3529	27.8785		55.9799	26.05		1.94789	3.74719		0.204837	0.154374		18.4005	15.7051		46.9121
Veillonella	0.0105349	0.87163		1.43325	1.83311		0.031927	2.09334		0.0330675	0		10.6259	5.44079		11.5626	8.13085		13.161	12.7917		0	0.116947		0.0532449	0.823263		0.536944	4.1902		0	0.594136		0.980644	6.69183		10.4392	23.2976		0.17835	0.951392		0	0		1.39705	4.47479		3.79036
[truncated: 3 more columns]

## Sheet: Table S4B Illumina reads >0.2%
Table S4B: 16S rDNA deep sequencing reads for genera analyzed by one of the NanoString probe sets. In cases where the reads for a taxon within a sample, were less than >0.1% of total reads, the value was set to zero.
	Illumina	Illumina	Illumina	Illumina	Illumina	Illumina	Illumina	Illumina	Illumina	Illumina	Illumina	Illumina	Illumina	Illumina	Illumina	Illumina	Illumina	Illumina
	1	2	3	4	5	6	7	8	9	10	11	12	13	14	15	16	17	18
Achromobacter	20762	1553	0	0	0	0	0	0	0	0	0	40127	0	0	0	13322	0	0
Actinomyces	2502	1537	1296	0	691	3005	22250	0	0	3510	335	151	7952	333	0	2278	107	1003
Anaerococcus	0	0	0	0	0	0	0	0	1143	0	0	0	0	0	0	0	0	0
Burkholderia	0	398	4604	0	646	0	42765	0	321	0	0	0	0	0	0	0	13796	0
Corynebacterium	0	327	0	0	0	0	0	0	0	0	120	0	0	0	0	0	0	0
Fusobacterium	1167	5773	1043	0	0	2209	1298	191	0	215	224	536	2020	0	0	0	107	2273
Gemella	2706	7898	2294	414	0	2656	6750	0	1127	5698	1351	0	404	47	0	228	70	1787
Haemophilus	153	1327	1241	0	0	1280	1257	84	0	2704	434	0	0	0	0	0	0	6816
Mycobacterium	0	0	0	0	0	0	0	0	0	0	0	0	0	0	0	0	0	0
Neisseria	0	5873	357	322	0	1049	2432	0	0	0	601	0	0	0	0	0	25	1579
Porphyromonas	0	734	0	0	0	130	519	0	0	0	68	0	0	0	0	0	0	0
Prevotella	8762	32215	6673	275	327	3282	18130	200	12341	11889	1127	7048	30908	406	0	19817	169	20516
Pseudomonas	0	596	0	0	81130	0	0	572	0	16040	52131	0	7397	42795	0	0	0	0
Ralstonia	0	0	0	0	0	0	0	0	195898	0	0	0	0	0	0	0	26	0
Rothia	1274	1012	970	117	20272	1027	3725	0	675	3662	188	2249	1961	66	0	0	61	1598
Staphylococcus	0	65596	74341	105170	0	0	0	55199	0	0	0	0	0	0	66464	91094	0	415
Stenotrophomonas	0	0	0	0	331	0	0	444	0	0	0	0	0	0	0	0	0	0
Streptococcus	13523	89405	14787	4935	26182	20216	48448	337	24271	117903	5772	22530	36637	1733	103	26105	705	24841
Veillonella	503	4929	2449	0	8420	3594	26202	67	2024	7589	382	5408	32766	440	0	7438	141	7680
sum of all reads	57708	268888	116990	112573	154757	44202	204836	57291	245851	181113	64295	80815	140641	46248	66721	166220	15875	76688

## Sheet: Illumina Reads-all data
All 16S rDNA deep sequencing read assignments for the eighteen sputum samples analyzed.
Kingdom	Phylum	Class	Order	Family	Genus	1	2	3	4	5	6	7	8	9	10	11	12	13	14	15	16	17	18
Archaea	Crenarchaeota	Miscellaneous_Crenarchaeotic_Group	order_NA	family_NA	genus_NA	0	0	0	1	0	0	0	0	0	0	0	0	0	0	0	0	0	0
Bacteria	Acidobacteria	Acidobacteria	Acidobacteriales	Acidobacteriaceae	Acidobacterium	0	1	0	0	0	0	0	0	0	0	0	0	0	0	0	0	0	0
Bacteria	Acidobacteria	Acidobacteria	Acidobacteriales	Acidobacteriaceae	Chloroacidobacterium	0	0	0	0	0	0	0	0	0	0	0	0	0	0	0	0	1	0
Bacteria	Acidobacteria	Acidobacteria	Acidobacteriales	Acidobacteriaceae	Edaphobacter	0	0	0	0	0	0	0	0	1	0	0	0	0	0	0	0	0	0
Bacteria	Acidobacteria	Acidobacteria	Acidobacteriales	Acidobacteriaceae	Solibacter	0	0	0	0	0	0	0	0	0	0	0	0	1	0	0	0	0	0
Bacteria	Acidobacteria	Acidobacteria	Acidobacteriales	Acidobacteriaceae	genus_NA	0	0	0	1	3	0	0	0	7	1	0	0	2	0	0	0	1	0
Bacteria	Acidobacteria	Acidobacteria_Gp22	Unassigned	Unassigned	Gp22	0	0	0	0	0	0	0	0	2	0	0	0	0	0	0	0	0	0
Bacteria	Acidobacteria	Holophagae	Holophagales	Holophagaceae	Holophaga	0	0	0	0	0	0	0	0	0	0	0	0	0	1	0	0	0	0
Bacteria	Acidobacteria	Holophagae	order_NA	family_NA	genus_NA	0	0	0	1	0	0	0	0	0	0	0	2	1	0	0	0	0	0
Bacteria	Actinobacteria	Actinobacteria	Acidimicrobiales	Acidimicrobiaceae	genus_NA	9	0	0	0	0	0	0	0	0	2	0	0	0	0	0	0	0	0
Bacteria	Actinobacteria	Actinobacteria	Acidimicrobiales	Iamiaceae	Iamia	0	0	0	0	0	0	0	0	0	0	0	0	0	0	0	0	0	1
Bacteria	Actinobacteria	Actinobacteria	Acidimicrobiales	family_NA	genus_NA	0	0	0	0	0	0	0	0	1	0	0	1	0	0	0	0	0	0
Bacteria	Actinobacteria	Actinobacteria	Actinomycetales	Actinomycetaceae	Actinobaculum	0	36	0	0	0	0	0	0	0	0	10	0	0	0	0	0	0	0
Bacteria	Actinobacteria	Actinobacteria	Actinomycetales	Actinomycetaceae	Actinomyces	2502	1537	1296	70	691	3005	22250	25	86	3510	335	151	7952	333	2	2278	107	1003
Bacteria	Actinobacteria	Actinobacteria	Actinomycetales	Actinomycetaceae	Varibaculum	1	0	0	0	0	0	0	0	0	0	0	0	0	0	0	0	0	0
Bacteria	Actinobacteria	Actinobacteria	Actinomycetales	Beutenbergiaceae	Salana	0	0	0	0	0	0	0	0	0	0	0	0	0	0	0	0	0	1
Bacteria	Actinobacteria	Actinobacteria	Actinomycetales	Cellulomonadaceae	Actinotalea	0	0	0	0	0	0	1	0	0	0	0	0	0	0	0	0	0	0
Bacteria	Actinobacteria	Actinobacteria	Actinomycetales	Corynebacteriaceae	Corynebacterium	2	327	0	29	0	35	119	7	0	37	120	18	12	0	0	0	1	30
Bacteria	Actinobacteria	Actinobacteria	Actinomycetales	Corynebacteriaceae	Turicella	0	0	0	0	0	0	0	0	0	0	0	0	0	0	0	0	0	2
Bacteria	Actinobacteria	Actinobacteria	Actinomycetales	Corynebacteriaceae	genus_NA	0	0	0	0	0	0	1	0	0	0	0	0	0	0	0	0	0	0
Bacteria	Actinobacteria	Actinobacteria	Actinomycetales	Dermacoccaceae	Dermacoccus	0	0	0	0	0	0	0	0	0	4	0	0	0	0	0	0	0	0
Bacteria	Actinobacteria	Actinobacteria	Actinomycetales	Dietziaceae	Dietzia	0	0	0	0	0	0	0	0	0	0	0	2	0	0	0	0	0	0
Bacteria	Actinobacteria	Actinobacteria	Actinomycetales	Frankiaceae	Frankia	0	0	0	0	0	0	0	0	18	0	0	0	0	0	0	0	0	0
Bacteria	Actinobacteria	Actinobacteria	Actinomycetales	Geodermatophilaceae	Blastococcus	0	0	0	0	0	0	1	0	0	0	0	0	0	0	0	0	0	0
Bacteria	Actinobacteria	Actinobacteria	Actinomycetales	Intrasporangiaceae	Janibacter	1	0	0	0	0	0	0	0	0	0	0	0	0	0	0	0	0	0
Bacteria	Actinobacteria	Actinobacteria	Actinomycetales	Intrasporangiaceae	Knoellia	0	0	0	0	0	0	0	0	0	0	0	0	0	0	0	0	0	1
Bacteria	Actinobacteria	Actinobacteria	Actinomycetales	Intrasporangiaceae	Serinicoccus	1	0	0	0	0	0	0	0	0	0	0	0	0	0	0	0	0	0
Bacteria	Actinobacteria	Actinobacteria	Actinomycetales	Kineosporiaceae	Kineosporia	0	0	0	3	0	0	0	0	0	0	0	0	0	0	0	0	0	0
Bacteria	Actinobacteria	Actinobacteria	Actinomycetales	Kineosporiaceae	Quadrisphaera	0	0	0	0	0	0	0	0	0	0	0	0	0	0	0	0	0	1
Bacteria	Actinobacteria	Actinobacteria	Actinomycetales	Microbacteriaceae	Agromyces	0	0	0	0	0	0	0	0	0	0	0	0	0	0	0	1	0	0
Bacteria	Actinobacteria	Actinobacteria	Actinomycetales	Microbacteriaceae	Aquiluna	0	0	0	0	0	0	0	3	4	4	0	0	0	0	0	0	1	0
Bacteria	Actinobacteria	Actinobacteria	Actinomycetales	Microbacteriaceae	Leifsonia	0	0	0	0	16	0	0	0	0	0	0	0	0	0	0	0	0	0
Bacteria	Actinobacteria	Actinobacteria	Actinomycetales	Microbacteriaceae	Limnoluna	0	0	0	0	0	0	0	0	0	0	1	0	0	0	0	0	0	0
Bacteria	Actinobacteria	Actinobacteria	Actinomycetales	Microbacteriaceae	Microbacterium	0	0	0	0	0	0	0	0	3	0	0	0	0	0	0	0	0	5
Bacteria	Actinobacteria	Actinobacteria	Actinomycetales	Microbacteriaceae	Rhodoluna	1	0	0	0	0	0	0	0	0	1	0	0	0	0	0	0	0	0
Bacteria	Actinobacteria	Actinobacteria	Actinomycetales	Micrococcaceae	Arthrobacter	0	0	1	0	1	0	0	0	0	0	0	0	0	0	0	0	0	1
Bacteria	Actinobacteria	Actinobacteria	Actinomycetales	Micrococcaceae	Kocuria	0	0	0	0	0	0	0	0	0	0	0	0	0	0	0	0	0	1
Bacteria	Actinobacteria	Actinobacteria	Actinomycetales	Micrococcaceae	Micrococcus	0	0	0	0	0	0	0	1	0	2	0	0	0	0	0	0	0	2
Bacteria	Actinobacteria	Actinobacteria	Actinomycetales	Micrococcaceae	Rothia	1274	1012	970	117	20272	1027	3725	7	675	3662	188	2249	1961	66	13	130	61	1598
Bacteria	Actinobacteria	Actinobacteria	Actinomycetales	Micromonosporaceae	Micromonospora	0	0	0	0	0	0	0	0	0	0	0	0	0	0	0	0	0	1
Bacteria	Actinobacteria	Actinobacteria	Actinomycetales	Mycobacteriaceae	Mycobacterium	0	0	0	0	0	0	0	0	0	0	0	0	0	0	0	0	0	1
Bacteria	Actinobacteria	Actinobacteria	Actinomycetales	Nocardiaceae	Rhodococcus	0	0	0	0	0	0	0	0	0	0	0	0	0	0	0	0	0	2
Bacteria	Actinobacteria	Actinobacteria	Actinomycetales	Nocardioidaceae	Aeromicrobium	0	0	0	0	0	0	1	0	0	0	0	0	0	0	0	0	0	0
Bacteria	Actinobacteria	Actinobacteria	Actinomycetales	Nocardioidaceae	Nocardioides	0	0	0	0	1	0	1	0	12	2	0	0	0	0	0	0	0	6
Bacteria	Actinobacteria	Actinobacteria	Actinomycetales	Promicromonosporaceae	Cellulosimicrobium	0	0	0	0	0	0	0	0	0	0	0	0	0	1	0	0	0	0
Bacteria	Actinobacteria	Actinobacteria	Actinomycetales	Propionibacteriaceae	Propionibacterium	28	5	0	2	18	1	65	1	2	6	0	0	4	0	0	2	1	5
Bacteria	Actinobacteria	Actinobacteria	Actinomycetales	Propionibacteriaceae	Propionicicella	0	0	0	0	0	0	0	0	0	0	0	0	0	0	0	0	0	1
Bacteria	Actinobacteria	Actinobacteria	Actinomycetales	Pseudonocardiaceae	Kibdelosporangium	0	0	0	0	0	0	1	0	0	0	0	0	0	0	0	0	0	0
Bacteria	Actinobacteria	Actinobacteria	Actinomycetales	Pseudonocardiaceae	Pseudonocardia	0	0	0	0	1	0	0	0	0	0	0	0	0	0	0	0	0	3
Bacteria	Actinobacteria	Actinobacteria	Actinomycetales	Sporichthyaceae	Sporichthya	0	0	0	0	0	0	0	0	0	1	0	0	0	0	0	0	0	0
Bacteria	Actinobacteria	Actinobacteria	Actinomycetales	Sporichthyaceae	genus_NA	6	0	0	0	0	0	1	4	1	21	9	0	0	0	0	0	0	0
Bacteria	Actinobacteria	Actinobacteria	Bifidobacteriales	Bifidobacteriaceae	Alloscardovia	0	0	0	0	0	0	436	0	0	0	0	0	0	0	0	0	0	0
Bacteria	Actinobacteria	Actinobacteria	Bifidobacteriales	Bifidobacteriaceae	Bifidobacterium	0	319	0	1	0	5	13	0	0	0	0	29	723	1	0	32	0	1
Bacteria	Actinobacteria	Actinobacteria	Bifidobacteriales	Bifidobacteriaceae	Gardnerella	0	0	4	0	0	0	0	0	0	0	0	0	4	0	0	0	0	0
Bacteria	Actinobacteria	Actinobacteria	Bifidobacteriales	Bifidobacteriaceae	Parascardovia	0	2	0	1	0	0	0	0	0	0	0	0	0	0	0	0	0	0
Bacteria	Actinobacteria	Actinobacteria	Bifidobacteriales	Bifidobacteriaceae	Scardovia	9	55	3	0	0	2	12	0	0	35	33	36	33	0	0	67	12	34
Bacteria	Actinobacteria	Actinobacteria	Coriobacteriales	Coriobacteriaceae	Atopobium	72	1694	327	0	2	302	2592	1	128	544	55	11	5262	62	0	792	12	218
Bacteria	Actinobacteria	Actinobacteria	Coriobacteriales	Coriobacteriaceae	Collinsella	1	0	0	0	0	0	0	0	0	0	0	0	0	0	0	0	0	0
Bacteria	Actinobacteria	Actinobacteria	Coriobacteriales	Coriobacteriaceae	Cryptobacterium	0	3	1	0	0	1	22	0	0	0	0	1	0	0	0	0	0	0
Bacteria	Actinobacteria	Actinobacteria	Coriobacteriales	Coriobacteriaceae	Olsenella	0	295	0	0	0	0	3	0	0	0	0	0	1	0	0	0	0	0
Bacteria	Actinobacteria	Actinobacteria	Coriobacteriales	Coriobacteriaceae	Slackia	0	124	1	0	0	1	7	0	0	0	0	0	2	0	0	0	0	0
Bacteria	Actinobacteria	Actinobacteria	Coriobacteriales	Coriobacteriaceae	genus_NA	0	0	4	2	5	1	0	0	6	1	1	3	2	0	1	0	4	0
Bacteria	Actinobacteria	Actinobacteria	Solirubrobacterales	Conexibacteraceae	Conexibacter	0	0	0	0	1	0	0	0	0	0	0	0	0	0	0	0	0	1
Bacteria	Actinobacteria	Actinobacteria	Solirubrobacterales	Patulibacteraceae	Patulibacter	0	0	0	0	0	0	0	0	0	0	0	0	0	0	0	0	0	3
Bacteria	Actinobacteria	Actinobacteria	Solirubrobacterales	family_NA	genus_NA	0	0	0	0	0	0	0	0	0	1	0	0	0	0	0	0	0	3
Bacteria	Actinobacteria	Actinobacteria	order_NA	family_NA	genus_NA	0	0	1	3	3	0	2	0	0	1	0	0	1	0	0	2	0	3
Bacteria	Bacteroidetes	Bacteroidia	Bacteroidales	Bacteroidaceae	Bacteroides	0	0	0	0	0	0	4	0	0	28	0	0	0	0	0	0	0	0
Bacteria	Bacteroidetes	Bacteroidia	Bacteroidales	Marinilabiaceae	Alkaliflexus	0	0	2	0	0	0	0	0	0	0	1	0	0	0	0	0	0	0
Bacteria	Bacteroidetes	Bacteroidia	Bacteroidales	Marinilabiaceae	genus_NA	0	0	0	0	0	0	7	0	0	0	0	3	0	0	0	0	0	0
Bacteria	Bacteroidetes	Bacteroidia	Bacteroidales	Porphyromonadaceae	Paludibacter	0	0	8	2	0	1	0	0	0	0	0	1	0	0	1	0	0	0
Bacteria	Bacteroidetes	Bacteroidia	Bacteroidales	Porphyromonadaceae	Parabacteroides	2	0	0	0	1	0	0	0	0	0	0	0	0	0	0	0	0	0
Bacteria	Bacteroidetes	Bacteroidia	Bacteroidales	Porphyromonadaceae	Porphyromonas	0	734	91	63	0	130	519	0	196	120	68	1	3	1	0	0	0	2
Bacteria	Bacteroidetes	Bacteroidia	Bacteroidales	Porphyromonadaceae	Tannerella	443	5	0	0	0	18	89	0	0	6	12	0	21	0	0	0	17	0
Bacteria	Bacteroidetes	Bacteroidia	Bacteroidales	Prevotellaceae	Prevotella	8762	32215	6673	275	327	3282	18130	200	12341	11889	1127	7048	30908	406	2	19817	169	20516
Bacteria	Bacteroidetes	Bacteroidia	Bacteroidales	Rikenellaceae	genus_NA	10	0	0	28	0	0	0	0	0	0	0	4	1	0	0	0	0	0
Bacteria	Bacteroidetes	Bacteroidia	Bacteroidales	family_NA	genus_NA	3	2	1	38	13	1	25	2	6	9	4	0	9	1	1	7	0	3
Bacteria	Bacteroidetes	Flavobacteria	Flavobacteriales	Cryomorphaceae	Fluviicola	15	0	0	0	94	0	0	0	2	4	1	0	0	0	0	0	0	1
Bacteria	Bacteroidetes	Flavobacteria	Flavobacteriales	Cryomorphaceae	Owenweeksia	0	0	0	0	0	0	1	0	0	1	0	0	1	0	0	1	0	0
Bacteria	Bacteroidetes	Flavobacteria	Flavobacteriales	Flavobacteriaceae	Actibacter	0	0	0	0	0	0	1	0	1	0	0	0	0	0	0	0	0	0
Bacteria	Bacteroidetes	Flavobacteria	Flavobacteriales	Flavobacteriaceae	Bergeyella	15	76	11	17	0	18	978	0	55	123	6	2	0	0	0	4	54	22
Bacteria	Bacteroidetes	Flavobacteria	Flavobacteriales	Flavobacteriaceae	Capnocytophaga	546	1512	22	277	984	388	849	11	62	405	89	187	0	0	0	257	56	277
Bacteria	Bacteroidetes	Flavobacteria	Flavobacteriales	Flavobacteriaceae	Chryseobacterium	1	0	0	0	0	0	0	0	0	42	1	0	0	0	0	0	0	0
Bacteria	Bacteroidetes	Flavobacteria	Flavobacteriales	Flavobacteriaceae	Cloacibacterium	3	0	1	0	103	0	0	0	4	1	15	1	0	2	1	2	0	0
Bacteria	Bacteroidetes	Flavobacteria	Flavobacteriales	Flavobacteriaceae	Elizabethkingia	0	0	0	0	0	0	0	0	0	0	0	3	0	0	0	0	0	0
Bacteria	Bacteroidetes	Flavobacteria	Flavobacteriales	Flavobacteriaceae	Flavobacterium	19	0	3	2	75	0	1	0	60	145	1	2	0	1	0	2	1	1
Bacteria	Bacteroidetes	Flavobacteria	Flavobacteriales	Flavobacteriaceae	Gillisia	0	3	0	0	0	0	0	0	0	0	0	0	0	0	0	0	0	0
Bacteria	Bacteroidetes	Flavobacteria	Flavobacteriales	Flavobacteriaceae	Lutibacter	0	0	0	0	1	0	0	0	0	0	0	0	0	0	0	0	0	0
Bacteria	Bacteroidetes	Flavobacteria	Flavobacteriales	Flavobacteriaceae	Polaribacter	0	0	0	0	0	0	0	0	0	2	0	0	0	0	0	0	0	0
Bacteria	Bacteroidetes	Flavobacteria	Flavobacteriales	family_NA	genus_NA	0	0	0	0	0	0	0	0	0	1	0	0	0	0	0	0	0	0
Bacteria	Bacteroidetes	Sphingobacteria	Sphingobacteriales	Chitinophagaceae	Chitinophaga	0	0	1	0	0	0	1	0	0	0	0	0	0	0	0	0	0	0
Bacteria	Bacteroidetes	Sphingobacteria	Sphingobacteriales	Chitinophagaceae	Ferruginibacter	0	0	0	0	0	0	0	0	0	0	0	1	0	0	0	0	0	0
Bacteria	Bacteroidetes	Sphingobacteria	Sphingobacteriales	Chitinophagaceae	Sediminibacterium	0	0	0	0	0	0	1	0	0	0	0	0	0	0	0	0	1	0
Bacteria	Bacteroidetes	Sphingobacteria	Sphingobacteriales	Chitinophagaceae	Terrimonas	0	0	0	0	0	0	1	0	0	0	0	0	0	0	0	0	0	0
Bacteria	Bacteroidetes	Sphingobacteria	Sphingobacteriales	Chitinophagaceae	genus_NA	5	0	0	0	0	0	2	1	0	2	0	1	0	0	0	1	0	0
Bacteria	Bacteroidetes	Sphingobacteria	Sphingobacteriales	Cyclobacteriaceae	Algoriphagus	1	0	0	0	0	0	0	0	2	5	0	0	0	0	0	0	0	2
Bacteria	Bacteroidetes	Sphingobacteria	Sphingobacteriales	Cytophagaceae	Adhaeribacter	0	1	0	0	0	0	0	0	0	0	0	1	0	0	0	0	0	2
Bacteria	Bacteroidetes	Sphingobacteria	Sphingobacteriales	Cytophagaceae	Arcicella	21	0	0	0	83	0	0	0	0	38	0	0	0	0	0	0	0	0
Bacteria	Bacteroidetes	Sphingobacteria	Sphingobacteriales	Cytophagaceae	Flexibacter	0	0	0	0	0	0	1	0	1	2	0	1	0	0	0	0	0	0
Bacteria	Bacteroidetes	Sphingobacteria	Sphingobacteriales	Cytophagaceae	Pontibacter	0	0	0	0	0	0	0	0	0	0	0	1	0	0	0	0	0	0
Bacteria	Bacteroidetes	Sphingobacteria	Sphingobacteriales	Cytophagaceae	genus_NA	0	0	0	0	0	0	0	0	0	0	0	0	0	0	0	0	0	5
Bacteria	Bacteroidetes	Sphingobacteria	Sphingobacteriales	Saprospiraceae	Haliscomenobacter	0	0	0	0	2	0	0	0	1	0	0	0	0	0	0	0	0	0
Bacteria	Bacteroidetes	Sphingobacteria	Sphingobacteriales	Sphingobacteriaceae	Solitalea	0	0	0	0	0	0	0	0	0	0	0	0	1	0	0	0	0	0
Bacteria	Bacteroidetes	Sphingobacteria	Sphingobacteriales	Sphingobacteriaceae	Sphingobacteriaceae	0	0	0	0	0	0	0	0	0	0	0	0	0	0	0	0	0	6
Bacteria	Bacteroidetes	Sphingobacteria	Sphingobacteriales	family_NA	genus_NA	0	2338	0	10	100	5	17	0	6	2	0	16	6	0	0	1	0	8
Bacteria	Bacteroidetes	class_NA	order_NA	family_NA	genus_NA	0	0	0	0	0	0	5	0	0	0	0	0	0	0	0	0	0	0
Bacteria	BRC1	class_NA	order_NA	family_NA	genus_NA	0	0	0	2	1	1	0	0	0	0	0	1	0	0	0	0	0	0
Bacteria	Caldiserica	Caldisericia	Caldisericales	Caldisericaceae	Caldisericum	0	0	0	0	1	0	0	0	0	0	0	0	0	0	0	0	0	0
Bacteria	Chlamydiae	Chlamydiae	Chlamydiales	Parachlamydiaceae	Neochlamydia	0	0	0	0	0	0	0	0	0	0	0	1	0	0	0	0	0	0
Bacteria	Chlamydiae	Chlamydiae	Chlamydiales	Parachlamydiaceae	Parachlamydia	0	0	0	0	0	0	0	0	0	0	0	1	0	0	0	0	0	0
Bacteria	Chlamydiae	Chlamydiae	Chlamydiales	Simkaniaceae	Rhabdochlamydia	0	0	0	0	1	0	0	0	0	0	0	0	0	0	1	0	0	0
Bacteria	Chlamydiae	Chlamydiae	Chlamydiales	family_NA	genus_NA	0	0	0	0	1	0	0	0	0	0	0	1	0	0	0	0	0	0
Bacteria	Chlorobi	Chlorobia	Chlorobiales	Chlorobiaceae	Chlorobaculum	0	0	0	0	0	0	4	0	0	0	0	0	0	0	0	0	0	0
Bacteria	Chlorobi	Chlorobia	Chlorobiales	Chlorobiaceae	Chloroherpeton	11	0	0	0	0	0	96	0	167	32	0	0	0	0	0	0	0	0
Bacteria	Chlorobi	Chlorobia	Chlorobiales	family_NA	genus_NA	2	1	0	8	3	2	0	0	3	0	0	15	3	0	1	0	1	1
Bacteria	Chloroflexi	Anaerolineae	Anaerolineales	Anaerolinaceae	Anaerolinea	0	0	0	2	0	0	0	0	0	0	0	2	2	0	1	0	0	2
Bacteria	Chloroflexi	Anaerolineae	Anaerolineales	Anaerolinaceae	Bellilinea	0	0	0	0	0	0	0	0	0	18	0	2	0	0	0	0	0	0
Bacteria	Chloroflexi	Anaerolineae	Anaerolineales	Anaerolinaceae	Leptolinea	0	0	0	1	1	0	0	0	0	0	0	3	0	0	0	0	0	2
Bacteria	Chloroflexi	Anaerolineae	Anaerolineales	Anaerolinaceae	Longilinea	0	0	0	0	0	0	0	0	0	0	0	0	0	0	0	0	1	0
Bacteria	Chloroflexi	Anaerolineae	Anaerolineales	Anaerolinaceae	genus_NA	0	2	0	6	62	1	1	0	0	0	0	3	9	0	1	0	0	4
Bacteria	Chloroflexi	Anaerolineae	Anaerolineales	family_NA	genus_NA	0	0	0	0	39	0	0	0	0	0	0	1	0	0	0	0	0	0
Bacteria	Chloroflexi	Caldilineae	Caldilineales	Caldilineaceae	Caldilinea	0	0	0	0	0	0	0	0	0	9	0	1	0	0	0	0	0	0
Bacteria	Chloroflexi	Caldilineae	Caldilineales	family_NA	genus_NA	4	0	0	1	0	0	0	0	0	1	1	3	1	0	0	0	0	2
Bacteria	Chloroflexi	Dehalococcoidetes	Unassigned	Unassigned	Dehalogenimonas	0	0	0	0	0	0	2	0	0	1	0	1	1	0	0	2	0	0
Bacteria	Chloroflexi	Thermomicrobia	Sphaerobacterales	Sphaerobacteraceae	Sphaerobacter	0	0	0	0	0	0	0	0	0	0	0	0	0	0	0	0	0	1
Bacteria	Chloroflexi	class_NA	order_NA	family_NA	genus_NA	0	0	0	1	0	0	1	0	0	1	0	0	0	0	0	0	1	1
Bacteria	Cyanobacteria	Cyanobacteria	SubsectionI	Unassigned	Synechococcus	20	0	0	0	205	0	0	0	0	0	0	0	0	0	0	1	0	0
Bacteria	Cyanobacteria	Cyanobacteria	SubsectionI	Unassigned	Thermosynechococcus	0	0	0	0	0	0	1	0	0	0	0	0	0	0	0	0	0	0
Bacteria	Cyanobacteria	Cyanobacteria	SubsectionI	family_NA	genus_NA	5	0	0	0	0	0	0	0	0	0	0	0	0	0	0	0	0	0
Bacteria	Cyanobacteria	Cyanobacteria	SubsectionIII	Unassigned	Oscillatoria	0	0	0	0	0	0	0	1	0	1	0	0	0	0	0	0	0	0
Bacteria	Cyanobacteria	Cyanobacteria	SubsectionIII	Unassigned	Phormidium	0	0	0	0	0	1	6	0	0	0	0	0	0	0	0	0	0	1
Bacteria	Cyanobacteria	Cyanobacteria	SubsectionIII	Unassigned	Pseudanabaena	0	0	0	0	0	0	0	1	0	0	0	0	0	0	0	0	0	0
Bacteria	Cyanobacteria	Cyanobacteria	SubsectionIII	family_NA	genus_NA	0	0	0	0	0	0	2	0	1	0	0	0	0	0	0	1	0	0
Bacteria	Cyanobacteria	Cyanobacteria	SubsectionIV	Unassigned	Cylindrospermum	0	0	0	0	0	0	1	0	0	0	0	0	0	0	0	0	0	0
Bacteria	Cyanobacteria	class_NA	order_NA	family_NA	genus_NA	2	0	0	0	0	0	0	0	16	0	0	1	0	0	0	0	0	0
Bacteria	Deferribacteres	Deferribacteres	Deferribacterales	Deferribacteraceae	Denitrovibrio	0	0	0	0	0	0	30	0	0	0	0	0	0	0	0	0	0	0
Bacteria	Deferribacteres	Deferribacteres	Deferribacterales	family_NA	genus_NA	0	0	0	0	1	0	0	0	0	0	0	0	0	0	0	0	0	0
Bacteria	Deinococcus-Thermus	Deinococci	Deinococcales	Deinococcaceae	Deinococcus	0	1	3	0	0	0	3	0	0	1	0	0	1	0	0	1	0	0
Bacteria	Deinococcus-Thermus	Deinococci	Thermales	Thermaceae	Meiothermus	0	2	0	0	1	0	1	0	0	0	0	0	0	0	0	0	0	1
Bacteria	Deinococcus-Thermus	class_NA	order_NA	family_NA	genus_NA	0	0	1	0	0	0	0	0	0	0	0	0	0	0	0	0	0	0
Bacteria	Elusimicrobia	Endomicrobia	order_NA	family_NA	genus_NA	0	1	0	2	1	0	1	0	0	1	0	1	0	0	0	0	0	0
Bacteria	Fibrobacteres	Fibrobacteria	Fibrobacterales	Fibrobacteraceae	genus_NA	0	0	0	0	0	0	17	0	2	0	0	0	0	0	0	0	0	0
Bacteria	Fibrobacteres	Fibrobacteria	Fibrobacterales	family_NA	genus_NA	8	0	0	0	0	0	44	0	86	21	0	0	0	0	0	0	0	0
Bacteria	Firmicutes	Bacilli	Bacillales	Alicyclobacillaceae	Alicyclobacillus	0	0	0	0	0	0	1	0	1	0	0	0	0	0	0	0	0	0
Bacteria	Firmicutes	Bacilli	Bacillales	Bacillaceae	Bacillus	0	2	4	6	0	0	1	2	0	0	0	0	0	1	6	2	0	11
Bacteria	Firmicutes	Bacilli	Bacillales	Listeriaceae	Listeria	0	0	0	0	0	0	0	0	0	0	0	1	0	0	0	1	0	0
Bacteria	Firmicutes	Bacilli	Bacillales	Planococcaceae	Kurthia	0	0	0	0	0	0	0	0	0	0	0	0	1	0	0	0	0	0
Bacteria	Firmicutes	Bacilli	Bacillales	Planococcaceae	Planococcus	0	1	0	0	0	0	0	0	0	0	0	0	0	0	0	0	0	0
Bacteria	Firmicutes	Bacilli	Bacillales	Planococcaceae	genus_NA	0	1	1	0	0	0	0	0	0	0	0	0	0	0	1	0	0	0
Bacteria	Firmicutes	Bacilli	Bacillales	Staphylococcaceae	Jeotgalicoccus	0	0	0	0	0	0	0	0	0	0	0	0	0	0	0	0	0	1
Bacteria	Firmicutes	Bacilli	Bacillales	Staphylococcaceae	Macrococcus	0	0	0	0	0	0	0	0	0	0	0	0	0	0	0	0	0	1
Bacteria	Firmicutes	Bacilli	Bacillales	Staphylococcaceae	Salinicoccus	0	0	0	0	0	0	0	0	0	0	0	0	0	0	0	2	0	0
Bacteria	Firmicutes	Bacilli	Bacillales	Staphylococcaceae	Staphylococcus	24	65596	74341	105170	16	37	103	55199	2	101	38	21	96	16	66464	91094	9	415
Bacteria	Firmicutes	Bacilli	Bacillales	Unassigned	Gemella	2706	7898	2294	414	1	2656	6750	9	1127	5698	1351	0	404	47	0	228	70	1787
Bacteria	Firmicutes	Bacilli	Bacillales	family_NA	genus_NA	0	1	1	2	0	0	0	0	0	0	0	0	0	0	1	0	0	0
Bacteria	Firmicutes	Bacilli	Lactobacillales	Aerococcaceae	Abiotrophia	198	893	29	60	7284	9	1107	0	0	3	9	554	1	0	0	102	1	20
Bacteria	Firmicutes	Bacilli	Lactobacillales	Aerococcaceae	Aerococcus	0	0	0	0	0	0	0	0	0	0	0	0	0	0	0	0	0	1
Bacteria	Firmicutes	Bacilli	Lactobacillales	Aerococcaceae	Flacklamia	0	0	0	0	0	0	0	0	0	0	0	0	1	0	0	0	0	0
Bacteria	Firmicutes	Bacilli	Lactobacillales	Carnobacteriaceae	Granulicatella	1364	3711	1778	26	55	1912	3559	23	1601	5671	490	678	1959	126	0	2152	62	2860
Bacteria	Firmicutes	Bacilli	Lactobacillales	Carnobacteriaceae	Trichococcus	0	0	0	0	0	0	0	0	0	8	0	0	0	0	0	0	0	0
Bacteria	Firmicutes	Bacilli	Lactobacillales	Carnobacteriaceae	genus_NA	0	0	0	0	0	4	2	0	0	0	0	0	0	0	0	0	0	0
Bacteria	Firmicutes	Bacilli	Lactobacillales	Enterococcaceae	Enterococcus	0	2	2	0	0	15	8	0	0	7	0	1	1	0	0	2	0	0
Bacteria	Firmicutes	Bacilli	Lactobacillales	Enterococcaceae	Vagococcus	0	36	0	0	0	1	2	0	0	0	0	0	1	0	0	0	0	0
Bacteria	Firmicutes	Bacilli	Lactobacillales	Lactobacillaceae	Lactobacillus	2	75	10	13	0	35	4	3	1	8	0	9	2877	1	0	0	0	1
Bacteria	Firmicutes	Bacilli	Lactobacillales	Streptococcaceae	Lactococcus	2	0	0	0	0	0	0	0	0	0	0	0	0	0	0	0	0	0
Bacteria	Firmicutes	Bacilli	Lactobacillales	Streptococcaceae	Streptococcus	13523	89405	14787	4935	26182	20216	48448	337	24271	117903	5772	22530	36637	1733	103	26105	705	24841
Bacteria	Firmicutes	Bacilli	Lactobacillales	family_NA	genus_NA	0	0	0	0	0	0	1	0	0	0	1	0	0	0	0	1	0	0
Bacteria	Firmicutes	Clostridia	Clostridiales	Clostridiaceae	Acidaminobacter	0	0	0	0	0	0	0	0	0	0	0	0	0	0	0	0	0	1
Bacteria	Firmicutes	Clostridia	Clostridiales	Clostridiaceae	Alkaliphilus	0	1	0	1	1	2	0	0	0	0	0	6	0	0	0	0	0	2
Bacteria	Firmicutes	Clostridia	Clostridiales	Clostridiaceae	Anoxynatronum	0	0	0	2	0	0	0	0	0	0	0	0	0	0	0	0	0	0
Bacteria	Firmicutes	Clostridia	Clostridiales	Clostridiaceae	Clostridium	0	0	1	3	1	0	0	0	0	0	0	0	0	0	0	0	0	0
Bacteria	Firmicutes	Clostridia	Clostridiales	Clostridiaceae	genus_NA	0	0	0	1	0	0	0	0	1	0	0	0	0	0	0	0	0	0
Bacteria	Firmicutes	Clostridia	Clostridiales	Eubacteriaceae	Acetobacterium	4	0	0	0	0	0	0	0	0	0	0	0	0	0	0	0	0	0
Bacteria	Firmicutes	Clostridia	Clostridiales	Eubacteriaceae	Eubacterium	12	5776	120	0	84	3	22	0	0	0	9	1	74	0	1	0	0	331
Bacteria	Firmicutes	Clostridia	Clostridiales	Eubacteriaceae	Pseudoramibacter	0	0	0	0	0	0	0	0	0	0	1	0	1	0	0	0	0	0
Bacteria	Firmicutes	Clostridia	Clostridiales	IncertaeSedisXI	genus_NA	0	0	2	0	0	0	0	0	0	0	0	0	0	0	0	0	0	0
Bacteria	Firmicutes	Clostridia	Clostridiales	Lachnospiraceae	Blautia	0	0	0	0	0	0	0	0	0	15	0	0	0	0	0	0	0	0
Bacteria	Firmicutes	Clostridia	Clostridiales	Lachnospiraceae	Butyrivibrio	0	5	2	0	0	2	0	0	0	0	0	0	0	0	0	0	0	0
Bacteria	Firmicutes	Clostridia	Clostridiales	Lachnospiraceae	Catonella	7	146	35	0	0	1	179	0	0	26	0	0	5	0	0	0	5	9
Bacteria	Firmicutes	Clostridia	Clostridiales	Lachnospiraceae	Coprococcus	2	0	0	0	0	0	0	0	0	0	0	0	0	0	0	0	0	0
Bacteria	Firmicutes	Clostridia	Clostridiales	Lachnospiraceae	Howardella	9	41	25	0	0	0	0	0	0	0	2	6	6	0	0	0	0	0
Bacteria	Firmicutes	Clostridia	Clostridiales	Lachnospiraceae	Johnsonella	650	573	159	0	343	30	1028	21	165	755	49	61	5	32	2	922	37	578
Bacteria	Firmicutes	Clostridia	Clostridiales	Lachnospiraceae	Moryella	1	223	114	0	792	173	2959	0	0	283	29	37	1591	40	2	391	18	506
Bacteria	Firmicutes	Clostridia	Clostridiales	Lachnospiraceae	Oribacterium	0	802	101	0	428	448	958	9	748	360	48	10	413	29	0	78	50	1096
Bacteria	Firmicutes	Clostridia	Clostridiales	Lachnospiraceae	Shuttleworthia	0	151	28	0	0	0	0	0	0	0	3	0	28	0	0	0	0	0
Bacteria	Firmicutes	Clostridia	Clostridiales	Lachnospiraceae	genus_NA	18	7	0	0	8	2	2	0	2	22	1	3	3	0	2	0	0	2
Bacteria	Firmicutes	Clostridia	Clostridiales	Peptococcaceae	Desulfitibacter	0	0	0	0	0	0	0	0	0	12	0	0	0	0	0	0	0	0
Bacteria	Firmicutes	Clostridia	Clostridiales	Peptococcaceae	Desulfosporosinus	0	0	0	2	0	0	0	0	0	0	0	0	0	0	0	0	0	0
Bacteria	Firmicutes	Clostridia	Clostridiales	Peptococcaceae	Desulfurispora	0	0	0	1	0	0	0	0	0	0	0	1	0	0	0	0	0	0
Bacteria	Firmicutes	Clostridia	Clostridiales	Peptococcaceae	Finegoldia	0	0	4	0	0	0	1	1	0	0	0	0	2	0	0	0	0	1
Bacteria	Firmicutes	Clostridia	Clostridiales	Peptococcaceae	Peptococcus	0	0	0	0	0	0	0	0	0	0	1	0	0	0	0	0	0	50
Bacteria	Firmicutes	Clostridia	Clostridiales	Peptococcaceae	genus_NA	0	0	0	7	0	0	0	0	0	0	0	0	0	0	1	0	0	0
Bacteria	Firmicutes	Clostridia	Clostridiales	Peptostreptococcaceae	Filifactor	0	0	10	0	0	0	0	0	0	0	0	0	0	0	0	0	0	71
Bacteria	Firmicutes	Clostridia	Clostridiales	Peptostreptococcaceae	Fusibacter	0	0	0	4	68	0	11	0	0	0	0	2	0	0	0	0	0	0
Bacteria	Firmicutes	Clostridia	Clostridiales	Peptostreptococcaceae	Helcococcus	0	0	0	0	0	0	1	0	0	0	0	0	0	0	0	0	0	0
Bacteria	Firmicutes	Clostridia	Clostridiales	Peptostreptococcaceae	Parvimonas	0	13907	758	8	0	11	51	0	0	47	104	19	1275	0	0	0	6	4
Bacteria	Firmicutes	Clostridia	Clostridiales	Peptostreptococcaceae	Peptoniphilus	90	0	1	0	0	0	2	3	846	0	0	0	5	0	0	0	0	1
Bacteria	Firmicutes	Clostridia	Clostridiales	Peptostreptococcaceae	Peptostreptococcus	899	0	132	0	1	0	0	0	0	15	113	0	44	0	0	0	0	0
Bacteria	Firmicutes	Clostridia	Clostridiales	Peptostreptococcaceae	genus_NA	1	2	11	3	194	0	0	0	0	0	0	0	0	4	0	0	0	0
Bacteria	Firmicutes	Clostridia	Clostridiales	Ruminococcaceae	Acetivibrio	0	0	1	0	1	0	0	0	0	0	0	0	0	0	0	0	0	0
Bacteria	Firmicutes	Clostridia	Clostridiales	Ruminococcaceae	Faecalibacterium	0	0	0	0	0	0	0	0	0	9	0	0	0	0	0	0	0	0
Bacteria	Firmicutes	Clostridia	Clostridiales	Ruminococcaceae	Fastidiosipila	0	0	0	1	0	0	0	0	0	0	1	0	1	0	0	0	0	0
Bacteria	Firmicutes	Clostridia	Clostridiales	Ruminococcaceae	Papillibacter	0	0	0	1	0	0	0	0	0	0	0	0	1	0	0	0	0	0
Bacteria	Firmicutes	Clostridia	Clostridiales	Ruminococcaceae	Subdoligranulum	6	0	0	0	0	0	0	0	0	0	0	0	0	0	0	0	0	0
Bacteria	Firmicutes	Clostridia	Clostridiales	Ruminococcaceae	genus_NA	5	196	10	0	1	0	939	0	0	0	0	1	0	0	0	0	0	0
Bacteria	Firmicutes	Clostridia	Clostridiales	Syntrophomonadaceae	Dethiobacter	10	5	1	8	42	1	6	0	3	16	3	0	54	0	2	1	1	0
Bacteria	Firmicutes	Clostridia	Clostridiales	Syntrophomonadaceae	genus_NA	0	1	0	0	20	0	0	1	0	0	1	1	2	0	1	0	0	1
Bacteria	Firmicutes	Clostridia	Clostridiales	Unassigned	Anaerobranca	0	0	0	0	0	0	0	0	0	0	0	0	0	1	0	0	0	0
Bacteria	Firmicutes	Clostridia	Clostridiales	Unassigned	Anaerococcus	4	0	1	0	0	0	14	0	1143	0	0	0	7	0	0	0	0	0
Bacteria	Firmicutes	Clostridia	Clostridiales	Unassigned	Anaerovorax	0	0	0	2	0	0	0	0	0	0	0	2	0	0	0	0	0	0
Bacteria	Firmicutes	Clostridia	Clostridiales	Unassigned	Mogibacterium	105	1856	64	0	0	0	772	9	464	252	10	53	39	0	0	1	3	45
Bacteria	Firmicutes	Clostridia	Clostridiales	Veillonellaceae	Dialister	160	1916	49	0	17	16	92	0	583	5	32	12	174	0	0	0	8	0
Bacteria	Firmicutes	Clostridia	Clostridiales	Veillonellaceae	Megasphaera	0	1376	196	1	167	238	5232	0	0	121	17	0	4919	0	0	569	10	559
Bacteria	Firmicutes	Clostridia	Clostridiales	Veillonellaceae	Selenomonas	0	642	16	0	0	23	431	0	0	94	21	13	2	0	0	0	19	173
Bacteria	Firmicutes	Clostridia	Clostridiales	Veillonellaceae	Thermosinus	0	0	0	1	0	0	0	0	0	0	0	0	0	0	0	0	0	0
Bacteria	Firmicutes	Clostridia	Clostridiales	Veillonellaceae	Veillonella	503	4929	2449	74	8420	3594	26202	67	2024	7589	382	5408	32766	440	2	7438	141	7680
Bacteria	Firmicutes	Clostridia	Clostridiales	Veillonellaceae	genus_NA	0	22	0	1	0	0	114	0	0	18	0	1	0	0	0	0	0	0
Bacteria	Firmicutes	Clostridia	Clostridiales	family_NA	genus_NA	0	0	0	3	10	0	1	0	0	0	0	2	2	0	1	1	0	0
Bacteria	Firmicutes	Clostridia	Thermoanaerobacterales	Thermoanaerobacteraceae	Gelria	0	0	0	0	0	0	0	0	0	0	0	0	0	0	0	0	0	1
Bacteria	Firmicutes	Clostridia	Thermoanaerobacterales	Thermoanaerobacteraceae	genus_NA	1	0	3	6	31	0	1	4	0	8	3	2	4	0	2	0	0	2
Bacteria	Firmicutes	Clostridia	Thermoanaerobacterales	family_NA	genus_NA	5	5	2	5	21	0	4	0	5	0	2	4	14	0	4	1	0	2
Bacteria	Firmicutes	Clostridia	Unassigned	Unassigned	Desulforudis	0	0	0	0	0	0	0	0	0	0	0	0	1	0	0	0	0	0
Bacteria	Firmicutes	Clostridia	order_NA	family_NA	genus_NA	1	0	0	1	6	0	1	0	1	0	0	1	1	0	0	0	0	0
Bacteria	Firmicutes	Erysipelotrichi	Erysipelotrichales	Erysipelotrichaceae	Erysipelothrix	0	2	0	0	0	0	0	0	0	29	2	0	0	0	0	0	0	0
Bacteria	Firmicutes	Erysipelotrichi	Erysipelotrichales	Erysipelotrichaceae	Solobacterium	0	0	0	0	0	0	1	0	0	0	0	0	0	0	0	0	0	0
Bacteria	Firmicutes	Erysipelotrichi	Erysipelotrichales	Erysipelotrichaceae	Turicibacter	0	0	0	0	0	0	0	0	0	0	0	1	0	0	0	0	0	0
Bacteria	Firmicutes	Erysipelotrichi	Erysipelotrichales	Erysipelotrichaceae	genus_NA	0	0	26	0	0	0	29	0	0	0	0	0	0	0	0	0	0	0
Bacteria	Firmicutes	class_NA	order_NA	family_NA	genus_NA	0	0	1	0	0	0	0	0	0	0	0	0	0	0	0	0	0	0
Bacteria	Fusobacteria	Fusobacteria	Fusobacteriales	Fusobacteriaceae	Cetobacterium	0	1	0	0	0	0	0	0	0	0	0	0	0	0	0	0	0	1
Bacteria	Fusobacteria	Fusobacteria	Fusobacteriales	Fusobacteriaceae	Fusobacterium	1167	5773	1043	78	0	2209	1298	191	0	215	224	536	2020	17	0	37	107	2273
Bacteria	Fusobacteria	Fusobacteria	Fusobacteriales	Leptotrichiaceae	Leptotrichia	1	2344	237	198	0	1722	5946	0	120	10	44	71	222	20	1	2	134	117
Bacteria	Fusobacteria	Fusobacteria	Fusobacteriales	Leptotrichiaceae	Sneathia	0	1	884	0	0	0	0	0	0	0	0	0	0	0	0	0	0	0
Bacteria	Fusobacteria	Fusobacteria	Fusobacteriales	Leptotrichiaceae	Streptobacillus	0	377	263	0	0	0	0	0	0	0	0	0	0	0	0	0	0	0
Bacteria	Gemmatimonadetes	Gemmatimonadetes	Gemmatimonadales	Gemmatimonadaceae	Gemmatimonas	0	0	0	0	0	0	0	0	0	0	0	0	1	0	0	0	0	3
Bacteria	Gemmatimonadetes	Gemmatimonadetes	order_NA	family_NA	genus_NA	0	0	0	0	0	0	4	0	0	0	0	0	0	0	0	1	0	2
Bacteria	Lentisphaerae	Lentisphaeria	order_NA	family_NA	genus_NA	0	0	0	0	0	0	0	0	0	0	0	1	0	0	0	0	0	0
Bacteria	Nitrospirae	Nitrospira	Nitrospirales	Nitrospiraceae	Leptospirillum	0	0	0	0	0	0	0	0	0	0	0	0	0	0	1	0	0	0
Bacteria	Nitrospirae	Nitrospira	Nitrospirales	Nitrospiraceae	Nitrospira	0	0	0	0	1	0	0	0	0	0	0	0	0	0	0	0	0	0
Bacteria	Nitrospirae	Nitrospira	Nitrospirales	Nitrospiraceae	genus_NA	39	2	69	7	133	2	17	2	57	6	17	5	12	8	9	1	0	9
Bacteria	Nitrospirae	Nitrospira	Nitrospirales	family_NA	genus_NA	0	1	0	2	1	1	0	0	1	1	0	0	0	0	0	0	0	0
Bacteria	OD1	class_NA	order_NA	family_NA	genus_NA	16	47	25	11	43	33	6	3	5	0	5	39	11	3	2	4	5	39
Bacteria	OP1	class_NA	order_NA	family_NA	genus_NA	0	0	0	0	0	0	0	0	0	0	0	1	0	0	0	0	0	0
Bacteria	OP10	class_NA	order_NA	family_NA	genus_NA	6	0	0	0	0	1	0	0	0	19	0	0	0	1	0	0	0	0
Bacteria	OP11	class_NA	order_NA	family_NA	genus_NA	0	0	0	2	0	0	0	0	1	0	0	1	1	0	0	0	0	0
Bacteria	OP3	class_NA	order_NA	family_NA	genus_NA	0	0	0	2	1	1	4	0	2	0	0	4	2	0	0	2	3	0
Bacteria	OP8	class_NA	order_NA	family_NA	genus_NA	0	2	0	0	145	1	0	0	0	0	0	4	0	0	0	0	0	0
Bacteria	OP9	class_NA	order_NA	family_NA	genus_NA	0	0	0	0	0	0	0	0	0	0	0	1	0	0	0	0	0	0
Bacteria	Planctomycetes	Phycisphaerae	Phycisphaerales	Phycisphaeraceae	genus_NA	0	0	0	0	0	0	0	0	1	0	0	0	0	0	0	0	0	0
Bacteria	Planctomycetes	Phycisphaerae	Phycisphaerales	family_NA	genus_NA	0	0	0	0	0	0	0	0	0	0	0	2	0	0	0	0	0	0
Bacteria	Planctomycetes	Phycisphaerae	order_NA	family_NA	genus_NA	2	0	0	0	0	0	0	0	1	0	0	4	1	0	0	0	0	0
Bacteria	Planctomycetes	Planctomycetacia	Planctomycetales	Planctomycetaceae	Gemmata	0	0	0	0	0	0	0	0	1	0	0	0	0	0	0	0	0	3
Bacteria	Planctomycetes	Planctomycetacia	Planctomycetales	Planctomycetaceae	Pirellula	0	0	0	1	0	0	0	0	0	1	1	0	2	0	0	0	1	0
Bacteria	Planctomycetes	Planctomycetacia	Planctomycetales	Planctomycetaceae	Planctomyces	0	0	0	0	0	0	0	0	0	0	0	1	0	0	0	0	0	0
Bacteria	Planctomycetes	Planctomycetacia	Planctomycetales	Planctomycetaceae	Rhodopirellula	1	0	0	0	0	0	0	0	0	0	0	0	0	0	0	0	0	0
Bacteria	Planctomycetes	Planctomycetacia	Planctomycetales	Planctomycetaceae	Schlesneria	0	0	0	0	0	0	0	0	0	0	0	0	0	0	0	0	0	1
Bacteria	Planctomycetes	Planctomycetacia	Planctomycetales	Planctomycetaceae	Zavarzinella	0	1	0	0	0	0	0	0	0	0	0	0	0	0	0	0	0	0
Bacteria	Planctomycetes	Planctomycetacia	Planctomycetales	Planctomycetaceae	genus_NA	0	0	0	0	0	0	0	0	1	0	0	2	1	0	0	0	0	0
Bacteria	Proteobacteria	Alphaproteobacteria	Caulobacterales	Caulobacteraceae	Brevundimonas	0	0	0	0	0	0	0	0	1	0	0	2	0	0	0	0	0	0
Bacteria	Proteobacteria	Alphaproteobacteria	Caulobacterales	Caulobacteraceae	Caulobacter	0	0	0	0	0	0	0	0	1	0	0	0	0	0	0	0	0	0
Bacteria	Proteobacteria	Alphaproteobacteria	Caulobacterales	Caulobacteraceae	Phenylobacterium	1	3	0	1	0	0	0	0	0	0	0	1	0	0	0	0	0	1
Bacteria	Proteobacteria	Alphaproteobacteria	Caulobacterales	Caulobacteraceae	genus_NA	0	3	0	0	0	0	0	0	0	0	0	0	0	0	0	0	0	0
Bacteria	Proteobacteria	Alphaproteobacteria	Caulobacterales	Hyphomonadaceae	genus_NA	0	0	0	0	0	0	0	0	0	0	0	0	0	0	0	0	1	0
Bacteria	Proteobacteria	Alphaproteobacteria	Rhizobiales	Bartonellaceae	Bartonella	0	0	0	0	0	0	0	1	0	0	0	0	0	0	0	0	0	0
Bacteria	Proteobacteria	Alphaproteobacteria	Rhizobiales	Beijerinckiaceae	Beijerinckia	0	0	0	0	0	0	0	0	1	0	0	0	0	0	0	0	0	0
Bacteria	Proteobacteria	Alphaproteobacteria	Rhizobiales	Beijerinckiaceae	genus_NA	0	0	0	0	0	0	0	0	1	0	0	0	0	0	0	0	0	0
Bacteria	Proteobacteria	Alphaproteobacteria	Rhizobiales	Bradyrhizobiaceae	Afipia	0	0	0	0	0	0	0	0	1	0	0	0	0	0	0	0	0	0
Bacteria	Proteobacteria	Alphaproteobacteria	Rhizobiales	Bradyrhizobiaceae	Bosea	0	0	0	0	0	0	0	0	0	1	0	0	0	1	0	0	0	0
Bacteria	Proteobacteria	Alphaproteobacteria	Rhizobiales	Bradyrhizobiaceae	Rhodoblastus	3	0	0	0	0	0	0	0	0	0	0	1	0	0	0	0	0	0
Bacteria	Proteobacteria	Alphaproteobacteria	Rhizobiales	Brucellaceae	Pseudochrobactrum	0	0	0	0	0	0	0	0	0	2	0	0	0	0	0	0	0	0
Bacteria	Proteobacteria	Alphaproteobacteria	Rhizobiales	Hyphomicrobiaceae	Devosia	0	0	0	1	1	0	3	0	0	0	0	0	0	0	0	0	0	1
Bacteria	Proteobacteria	Alphaproteobacteria	Rhizobiales	Hyphomicrobiaceae	Pedomicrobium	0	0	0	0	0	0	0	0	0	0	0	0	1	0	0	0	0	0
Bacteria	Proteobacteria	Alphaproteobacteria	Rhizobiales	Methylobacteriaceae	Methylobacterium	0	2	3	0	0	0	0	0	0	0	1	0	0	0	0	1	0	1
Bacteria	Proteobacteria	Alphaproteobacteria	Rhizobiales	Methylocystaceae	Methylocystis	0	0	0	0	0	0	0	0	0	0	2	0	0	0	0	0	0	0
Bacteria	Proteobacteria	Alphaproteobacteria	Rhizobiales	Methylocystaceae	Pleomorphomonas	0	0	0	0	0	0	2	0	0	0	0	0	0	0	0	0	0	0
Bacteria	Proteobacteria	Alphaproteobacteria	Rhizobiales	Methylocystaceae	genus_NA	0	0	0	0	0	0	7	0	0	0	0	0	0	0	0	0	0	0
Bacteria	Proteobacteria	Alphaproteobacteria	Rhizobiales	Phyllobacteriaceae	Mesorhizobium	0	0	0	0	0	0	1	0	0	0	0	0	0	0	0	0	0	0
Bacteria	Proteobacteria	Alphaproteobacteria	Rhizobiales	Phyllobacteriaceae	Phyllobacterium	24	247	4	0	330	0	8	0	174	32	0	0	8	0	0	6	1	11
Bacteria	Proteobacteria	Alphaproteobacteria	Rhizobiales	Rhizobiaceae	Ensifer	0	0	1	0	0	0	0	0	0	1	0	0	0	0	0	0	0	0
Bacteria	Proteobacteria	Alphaproteobacteria	Rhizobiales	Rhizobiaceae	Rhizobium	0	0	1	0	10	0	0	0	0	0	1	0	0	0	0	0	0	0
Bacteria	Proteobacteria	Alphaproteobacteria	Rhizobiales	family_NA	genus_NA	0	0	0	1	0	0	0	0	30	1	0	0	0	0	0	0	0	0
Bacteria	Proteobacteria	Alphaproteobacteria	Rhodobacterales	Rhodobacteraceae	Amaricoccus	0	0	0	0	0	0	0	0	0	0	0	0	0	0	0	0	0	1
Bacteria	Proteobacteria	Alphaproteobacteria	Rhodobacterales	Rhodobacteraceae	Catellibacterium	1	0	0	0	0	0	0	0	0	0	0	0	0	0	0	0	0	0
Bacteria	Proteobacteria	Alphaproteobacteria	Rhodobacterales	Rhodobacteraceae	Paracoccus	10	0	0	0	0	0	1	0	0	0	0	0	0	0	0	0	0	0
Bacteria	Proteobacteria	Alphaproteobacteria	Rhodobacterales	Rhodobacteraceae	Rhodobacter	44	0	3	4	1	0	2	2	1	0	1	0	0	0	1	0	1	0
Bacteria	Proteobacteria	Alphaproteobacteria	Rhodobacterales	Rhodobacteraceae	Roseovarius	0	0	0	0	0	0	0	0	0	0	0	0	1	0	0	0	0	0
Bacteria	Proteobacteria	Alphaproteobacteria	Rhodobacterales	Rhodobacteraceae	Rubrimonas	0	0	0	1	0	0	0	0	0	0	0	0	0	0	0	0	0	0
Bacteria	Proteobacteria	Alphaproteobacteria	Rhodobacterales	Rhodobacteraceae	Seohaeicola	0	0	0	0	0	0	0	0	0	0	1	0	0	0	0	0	0	0
Bacteria	Proteobacteria	Alphaproteobacteria	Rhodobacterales	Rhodobacteraceae	genus_NA	0	0	1	0	0	0	0	0	1	0	3	0	0	0	0	0	0	0
Bacteria	Proteobacteria	Alphaproteobacteria	Rhodospirillales	Acetobacteraceae	Acidiphilium	0	0	0	0	15	0	1	0	7	0	0	0	0	1	6	0	0	0
Bacteria	Proteobacteria	Alphaproteobacteria	Rhodospirillales	Acetobacteraceae	Acidisphaera	0	0	0	0	2	0	0	0	0	0	0	0	0	0	0	0	0	0
Bacteria	Proteobacteria	Alphaproteobacteria	Rhodospirillales	Acetobacteraceae	Oleomonas	0	0	0	0	0	0	0	0	1	0	0	0	0	0	0	1	0	0
Bacteria	Proteobacteria	Alphaproteobacteria	Rhodospirillales	Acetobacteraceae	Rhodopila	0	0	0	0	0	0	1	0	0	0	0	0	0	0	0	0	0	0
Bacteria	Proteobacteria	Alphaproteobacteria	Rhodospirillales	Acetobacteraceae	Roseomonas	0	0	0	1	88	0	0	0	1	0	0	0	0	0	0	0	0	0
Bacteria	Proteobacteria	Alphaproteobacteria	Rhodospirillales	Rhodospirillaceae	Azospirillum	0	0	1	0	0	0	1	0	1	0	3	0	0	1	0	0	0	0
Bacteria	Proteobacteria	Alphaproteobacteria	Rhodospirillales	Rhodospirillaceae	Novispirillum	0	0	1	0	1	0	0	0	0	0	2	0	0	0	0	0	0	0
Bacteria	Proteobacteria	Alphaproteobacteria	Rhodospirillales	Rhodospirillaceae	genus_NA	0	0	0	1	0	0	3	0	1	0	0	0	0	0	0	0	2	0
Bacteria	Proteobacteria	Alphaproteobacteria	Rhodospirillales	family_NA	genus_NA	0	1	0	0	0	0	0	0	0	0	0	0	1	0	0	0	0	0
Bacteria	Proteobacteria	Alphaproteobacteria	Rickettsiales	Holosporaceae	Holospora	0	0	1	0	0	0	1	0	1	0	0	0	0	0	0	0	0	0
Bacteria	Proteobacteria	Alphaproteobacteria	Rickettsiales	SAR11	Pelagibacter	4	0	0	0	0	0	0	7	0	10	0	0	0	0	0	0	0	0
Bacteria	Proteobacteria	Alphaproteobacteria	Rickettsiales	Unassigned	Caedibacter	0	1	0	0	0	0	0	0	0	0	0	0	0	0	0	0	0	0
Bacteria	Proteobacteria	Alphaproteobacteria	Rickettsiales	Unassigned	Captivus	0	0	0	0	2	0	0	0	0	0	0	0	0	0	0	0	1	0
Bacteria	Proteobacteria	Alphaproteobacteria	Rickettsiales	Unassigned	Odyssella	0	0	0	1	1	0	0	0	0	0	1	0	0	0	0	0	0	0
Bacteria	Proteobacteria	Alphaproteobacteria	Rickettsiales	family_NA	genus_NA	0	0	0	0	0	0	0	0	1	0	0	0	1	0	0	0	0	0
Bacteria	Proteobacteria	Alphaproteobacteria	Sphingomonadales	Erythrobacteraceae	Altererythrobacter	0	0	0	0	1	0	0	0	0	0	0	0	0	0	0	0	0	1
Bacteria	Proteobacteria	Alphaproteobacteria	Sphingomonadales	Erythrobacteraceae	Erythromicrobium	0	0	1	0	0	0	0	0	0	0	0	0	0	0	0	0	0	0
Bacteria	Proteobacteria	Alphaproteobacteria	Sphingomonadales	Erythrobacteraceae	Porphyrobacter	10	1	1	3	0	0	0	0	0	1	10	0	2	2	1	0	0	0
Bacteria	Proteobacteria	Alphaproteobacteria	Sphingomonadales	Sphingomonadaceae	Novosphingobium	1	0	4	5	1	0	2	0	5	0	17	0	0	1	0	1	1	0
Bacteria	Proteobacteria	Alphaproteobacteria	Sphingomonadales	Sphingomonadaceae	Sphingobium	0	0	0	0	1	0	0	1	0	0	0	0	0	0	0	0	0	0
Bacteria	Proteobacteria	Alphaproteobacteria	Sphingomonadales	Sphingomonadaceae	Sphingomonas	0	1	1	0	0	0	2	1	28	1	0	0	0	0	0	1	0	5
Bacteria	Proteobacteria	Alphaproteobacteria	Sphingomonadales	Sphingomonadaceae	Sphingopyxis	4	0	0	1	0	0	1	1	0	1	0	0	0	0	0	0	0	0
Bacteria	Proteobacteria	Alphaproteobacteria	Sphingomonadales	Sphingomonadaceae	genus_NA	0	0	0	0	0	0	0	0	0	1	0	0	0	0	0	0	0	1
Bacteria	Proteobacteria	Alphaproteobacteria	order_NA	family_NA	genus_NA	0	0	0	0	0	0	0	0	0	0	0	0	0	0	1	0	0	0
Bacteria	Proteobacteria	Betaproteobacteria	Burkholderiales	Alcaligenaceae	Achromobacter	20762	1553	1	1	4	6	1	0	10	1	5	40127	10	1	1	13322	0	3
Bacteria	Proteobacteria	Betaproteobacteria	Burkholderiales	Alcaligenaceae	Alcaligenes	5	0	0	0	0	0	0	0	0	0	0	0	0	0	0	0	0	0
Bacteria	Proteobacteria	Betaproteobacteria	Burkholderiales	Alcaligenaceae	Bordetella	221	14	1	1	0	0	0	0	0	0	0	453	0	0	0	139	0	0
Bacteria	Proteobacteria	Betaproteobacteria	Burkholderiales	Alcaligenaceae	Castellaniella	0	0	0	0	0	0	0	0	0	0	1	0	0	0	0	0	0	0
Bacteria	Proteobacteria	Betaproteobacteria	Burkholderiales	Alcaligenaceae	Derxia	0	1657	47	0	0	38	607	0	0	0	0	1	0	0	0	0	21	78
Bacteria	Proteobacteria	Betaproteobacteria	Burkholderiales	Alcaligenaceae	Sutterella	0	0	0	0	0	0	0	0	0	0	0	0	5	0	0	0	0	0
Bacteria	Proteobacteria	Betaproteobacteria	Burkholderiales	Alcaligenaceae	genus_NA	6	1	0	0	0	0	4	0	2	2	0	11	0	0	0	7	0	1
Bacteria	Proteobacteria	Betaproteobacteria	Burkholderiales	Burkholderiaceae	Burkholderia	35	398	4604	0	646	6	42765	0	321	119	0	0	10	2	1	12	13796	19
Bacteria	Proteobacteria	Betaproteobacteria	Burkholderiales	Burkholderiaceae	Cupriavidus	0	3	0	0	1	0	0	0	1	3	0	0	0	0	0	0	0	0
Bacteria	Proteobacteria	Betaproteobacteria	Burkholderiales	Burkholderiaceae	Limnobacter	0	0	0	0	0	0	0	0	0	9	1	1	0	0	0	0	0	0
Bacteria	Proteobacteria	Betaproteobacteria	Burkholderiales	Burkholderiaceae	Pandoraea	0	0	0	0	0	0	2	0	0	1	0	80	1	0	0	0	0	0
Bacteria	Proteobacteria	Betaproteobacteria	Burkholderiales	Burkholderiaceae	Polynucleobacter	8	0	0	0	0	0	2	1	0	21	0	0	0	0	0	0	0	0
Bacteria	Proteobacteria	Betaproteobacteria	Burkholderiales	Burkholderiaceae	Ralstonia	0	0	2	0	4	0	6	0	195898	2	1	1	1	1	0	1	26	1
Bacteria	Proteobacteria	Betaproteobacteria	Burkholderiales	Comamonadaceae	Acidovorax	4	0	1	1	0	0	0	0	1	1	3	0	0	0	0	0	0	0
Bacteria	Proteobacteria	Betaproteobacteria	Burkholderiales	Comamonadaceae	Aquabacterium	19	0	0	0	0	0	0	0	0	0	2	0	1	0	0	0	0	0
Bacteria	Proteobacteria	Betaproteobacteria	Burkholderiales	Comamonadaceae	Caenimonas	0	1	0	0	1	0	0	0	1	0	0	0	0	0	0	0	0	0
Bacteria	Proteobacteria	Betaproteobacteria	Burkholderiales	Comamonadaceae	Comamonas	7	3	0	0	0	0	0	0	1	22	0	0	0	0	1	0	0	0
Bacteria	Proteobacteria	Betaproteobacteria	Burkholderiales	Comamonadaceae	Curvibacter	2	0	4	0	17	0	0	1	3	0	0	0	0	0	0	0	0	0
Bacteria	Proteobacteria	Betaproteobacteria	Burkholderiales	Comamonadaceae	Delftia	0	36	13	0	158	0	0	0	87	4	1	0	12	3	0	5	1	4
Bacteria	Proteobacteria	Betaproteobacteria	Burkholderiales	Comamonadaceae	Diaphorobacter	0	0	1	0	1	0	0	0	0	0	7	1	3	0	0	0	0	0
Bacteria	Proteobacteria	Betaproteobacteria	Burkholderiales	Comamonadaceae	Hydrogenophaga	55	154	17	66	45	24	81	4	23	336	30	24	12	3	12	9	18	22
Bacteria	Proteobacteria	Betaproteobacteria	Burkholderiales	Comamonadaceae	Ideonella	0	0	0	0	2	0	0	0	0	0	0	0	0	0	0	0	0	0
Bacteria	Proteobacteria	Betaproteobacteria	Burkholderiales	Comamonadaceae	Inhella	19	0	0	0	0	0	0	0	0	0	0	0	0	0	0	0	0	0
Bacteria	Proteobacteria	Betaproteobacteria	Burkholderiales	Comamonadaceae	Leptothrix	0	0	0	0	1	0	0	0	0	1	0	0	0	0	0	1	0	0
Bacteria	Proteobacteria	Betaproteobacteria	Burkholderiales	Comamonadaceae	Methylibium	0	0	1	0	2	0	0	0	1	41	0	0	0	0	0	1	0	1
Bacteria	Proteobacteria	Betaproteobacteria	Burkholderiales	Comamonadaceae	Pelomonas	1	2	0	0	0	0	0	0	0	0	0	0	0	0	0	0	0	0
Bacteria	Proteobacteria	Betaproteobacteria	Burkholderiales	Comamonadaceae	Ramlibacter	0	0	0	0	1	0	0	0	2	0	0	0	0	1	0	0	0	2
Bacteria	Proteobacteria	Betaproteobacteria	Burkholderiales	Comamonadaceae	Rhodoferax	136	0	1	0	121	2	4	3	3	188	2	0	0	0	0	0	0	0
Bacteria	Proteobacteria	Betaproteobacteria	Burkholderiales	Comamonadaceae	Simplicispira	0	0	0	1	0	0	0	0	0	0	1	1	0	1	0	0	0	0
Bacteria	Proteobacteria	Betaproteobacteria	Burkholderiales	Comamonadaceae	Variovorax	0	1	1	1	18	0	0	0	8	4	1	0	0	0	0	0	1	3
Bacteria	Proteobacteria	Betaproteobacteria	Burkholderiales	Comamonadaceae	genus_NA	184	128	17	1	445	0	3	3	210	317	3	0	8	0	0	8	2	9
Bacteria	Proteobacteria	Betaproteobacteria	Burkholderiales	Oxalobacteraceae	Herbaspirillum	183	1942	44	0	2182	3	33	0	1158	324	0	1	50	0	1	70	1	106
Bacteria	Proteobacteria	Betaproteobacteria	Burkholderiales	Oxalobacteraceae	Herminiimonas	0	6	0	0	5	0	0	0	1	0	0	0	0	0	0	0	0	0
Bacteria	Proteobacteria	Betaproteobacteria	Burkholderiales	Oxalobacteraceae	Janthinobacterium	59	449	17	1	510	0	10	0	251	100	0	1	15	0	0	24	1	21
Bacteria	Proteobacteria	Betaproteobacteria	Burkholderiales	Oxalobacteraceae	Massilia	0	0	0	0	0	0	0	0	0	0	0	0	0	0	0	0	0	5
Bacteria	Proteobacteria	Betaproteobacteria	Burkholderiales	Oxalobacteraceae	Naxibacter	0	1	0	0	2	0	0	0	0	1	0	0	1	0	0	0	0	0
Bacteria	Proteobacteria	Betaproteobacteria	Burkholderiales	Oxalobacteraceae	Paucimonas	0	0	0	0	0	0	0	0	0	38	1	1	0	0	0	0	0	5
Bacteria	Proteobacteria	Betaproteobacteria	Burkholderiales	Oxalobacteraceae	genus_NA	3	0	0	0	0	0	0	0	1	1	0	0	0	0	0	0	0	0
Bacteria	Proteobacteria	Betaproteobacteria	Burkholderiales	Unassigned	Thiomonas	0	1	22	2	0	0	9	0	19	0	1	2	0	6	0	6	4	0
Bacteria	Proteobacteria	Betaproteobacteria	Hydrogenophilales	Hydrogenophilaceae	Tepidiphilus	0	3	1	1	1	1	0	0	1	0	0	2	0	0	0	0	0	2
Bacteria	Proteobacteria	Betaproteobacteria	Hydrogenophilales	Hydrogenophilaceae	Thiobacillus	0	3	4	13	3	4	1	0	5	1	5	5	9	0	1	2	1	3
Bacteria	Proteobacteria	Betaproteobacteria	Methylophilales	Methylophilaceae	Methylophilus	0	0	0	0	0	0	1	0	0	0	0	0	0	0	0	0	0	0
Bacteria	Proteobacteria	Betaproteobacteria	Methylophilales	Methylophilaceae	Methylotenera	0	0	0	0	0	0	0	0	0	1	0	0	0	0	0	0	0	0
Bacteria	Proteobacteria	Betaproteobacteria	Methylophilales	Methylophilaceae	genus_NA	0	0	0	0	0	1	0	0	0	3	0	1	0	0	0	0	0	1
Bacteria	Proteobacteria	Betaproteobacteria	Neisseriales	Neisseriaceae	Alysiella	0	0	3	0	0	0	0	0	0	0	0	0	0	0	0	0	0	0
Bacteria	Proteobacteria	Betaproteobacteria	Neisseriales	Neisseriaceae	Aquaspirillum	0	0	0	0	0	0	0	0	0	12	0	0	0	0	0	0	0	0
Bacteria	Proteobacteria	Betaproteobacteria	Neisseriales	Neisseriaceae	Eikenella	0	315	7	0	0	7	6	0	0	0	0	0	0	0	0	0	3	71
Bacteria	Proteobacteria	Betaproteobacteria	Neisseriales	Neisseriaceae	Kingella	0	35	3	9	0	6	157	0	0	139	47	0	0	0	0	31	19	15
Bacteria	Proteobacteria	Betaproteobacteria	Neisseriales	Neisseriaceae	Laribacter	0	1	0	0	0	1	0	0	0	0	0	1	0	0	0	0	0	0
Bacteria	Proteobacteria	Betaproteobacteria	Neisseriales	Neisseriaceae	Neisseria	0	5873	357	322	0	1049	2432	0	0	2	601	27	0	0	0	0	25	1579
Bacteria	Proteobacteria	Betaproteobacteria	Neisseriales	Neisseriaceae	Simonsiella	0	41	0	0	0	0	0	0	0	0	0	0	0	0	0	0	0	0
Bacteria	Proteobacteria	Betaproteobacteria	Neisseriales	Neisseriaceae	genus_NA	0	0	9	0	0	0	0	0	0	0	1	0	0	0	0	0	0	0
Bacteria	Proteobacteria	Betaproteobacteria	Nitrosomonadales	Gallionellaceae	genus_NA	0	0	0	0	0	0	0	0	0	21	0	0	0	0	0	0	0	0
Bacteria	Proteobacteria	Betaproteobacteria	Nitrosomonadales	Nitrosomonadaceae	Nitrosomonas	0	0	0	0	1	0	0	0	0	0	0	2	0	0	0	0	0	0
Bacteria	Proteobacteria	Betaproteobacteria	Nitrosomonadales	Nitrosomonadaceae	genus_NA	0	0	0	0	1	0	0	0	1	0	0	0	0	0	0	0	0	1
Bacteria	Proteobacteria	Betaproteobacteria	Rhodocyclales	Rhodocyclaceae	Azoarcus	0	0	0	0	1	0	0	0	0	0	0	1	0	0	0	0	0	0
Bacteria	Proteobacteria	Betaproteobacteria	Rhodocyclales	Rhodocyclaceae	Azonexus	0	1	0	0	0	0	0	0	0	0	0	0	0	0	0	0	0	0
Bacteria	Proteobacteria	Betaproteobacteria	Rhodocyclales	Rhodocyclaceae	Azospira	0	5	0	0	0	0	0	0	0	0	0	0	0	0	0	0	0	0
Bacteria	Proteobacteria	Betaproteobacteria	Rhodocyclales	Rhodocyclaceae	Dechloromonas	0	0	0	1	0	0	0	0	1	0	0	0	1	0	0	0	0	0
Bacteria	Proteobacteria	Betaproteobacteria	Rhodocyclales	Rhodocyclaceae	Denitratisoma	0	0	0	0	0	0	0	0	0	0	0	1	1	0	0	0	0	0
Bacteria	Proteobacteria	Betaproteobacteria	Rhodocyclales	Rhodocyclaceae	Thauera	0	0	0	2	0	0	0	0	0	6	1	0	2	0	0	0	0	0
Bacteria	Proteobacteria	Betaproteobacteria	Rhodocyclales	Rhodocyclaceae	genus_NA	0	0	1	1	2	2	2	0	1	1	0	7	2	0	0	1	0	0
Bacteria	Proteobacteria	Betaproteobacteria	order_NA	family_NA	genus_NA	3	0	0	0	0	1	0	0	0	1	0	0	0	0	0	0	0	0
Bacteria	Proteobacteria	Deltaproteobacteria	Bdellovibrionales	Bacteriovoraceae	Bacteriovorax	0	0	0	1	0	0	0	0	0	0	0	0	0	0	0	0	0	0
Bacteria	Proteobacteria	Deltaproteobacteria	Bdellovibrionales	Bacteriovoraceae	Peredibacter	0	0	0	0	0	0	0	0	1	0	0	0	0	0	0	0	0	0
Bacteria	Proteobacteria	Deltaproteobacteria	Desulfarculales	Desulfarculaceae	genus_NA	0	1	0	0	0	0	0	0	0	0	0	5	1	0	0	0	0	0
Bacteria	Proteobacteria	Deltaproteobacteria	Desulfobacterales	Desulfobacteraceae	Desulfatibacillum	0	0	0	0	0	0	0	0	0	0	0	2	0	0	0	0	0	0
Bacteria	Proteobacteria	Deltaproteobacteria	Desulfobacterales	Desulfobacteraceae	Desulfobacterium	0	2	0	2	0	1	0	0	0	0	0	5	1	0	1	0	0	0
Bacteria	Proteobacteria	Deltaproteobacteria	Desulfobacterales	Desulfobacteraceae	Desulfobacula	0	0	0	0	1	0	0	0	0	0	0	1	1	0	0	0	0	0
Bacteria	Proteobacteria	Deltaproteobacteria	Desulfobacterales	Desulfobacteraceae	Desulfococcus	0	0	0	0	1	0	0	0	0	0	0	0	0	0	0	0	0	0
Bacteria	Proteobacteria	Deltaproteobacteria	Desulfobacterales	Desulfobacteraceae	Desulfonema	0	1	0	0	0	0	0	0	0	0	0	0	3	0	0	0	0	0
Bacteria	Proteobacteria	Deltaproteobacteria	Desulfobacterales	Desulfobacteraceae	Desulfosarcina	0	0	0	0	0	0	0	0	0	0	0	1	0	0	0	0	0	0
Bacteria	Proteobacteria	Deltaproteobacteria	Desulfobacterales	Desulfobacteraceae	genus_NA	0	2	0	0	1	0	0	0	1	0	0	4	0	0	0	0	0	0
Bacteria	Proteobacteria	Deltaproteobacteria	Desulfobacterales	Desulfobulbaceae	Desulfobacterium	0	1	0	8	0	0	0	0	0	0	0	0	2	0	0	0	0	0
Bacteria	Proteobacteria	Deltaproteobacteria	Desulfobacterales	Desulfobulbaceae	Desulfobulbus	0	0	0	0	0	0	0	0	0	0	0	1	0	0	0	0	0	0
Bacteria	Proteobacteria	Deltaproteobacteria	Desulfobacterales	Desulfobulbaceae	Desulfocapsa	0	0	0	0	0	0	0	0	0	0	0	2	1	0	1	0	0	0
Bacteria	Proteobacteria	Deltaproteobacteria	Desulfobacterales	Desulfobulbaceae	Desulfopila	0	0	0	0	1	0	0	0	0	0	0	0	0	0	0	0	0	0
Bacteria	Proteobacteria	Deltaproteobacteria	Desulfobacterales	Desulfobulbaceae	Desulfurivibrio	0	0	0	1	0	0	0	0	1	0	1	5	1	0	0	0	0	0
Bacteria	Proteobacteria	Deltaproteobacteria	Desulfobacterales	Desulfobulbaceae	genus_NA	0	2	0	0	0	0	0	0	0	0	0	0	0	0	0	0	0	0
Bacteria	Proteobacteria	Deltaproteobacteria	Desulfobacterales	family_NA	genus_NA	0	0	0	0	0	0	0	0	0	0	0	1	0	0	0	0	0	0
Bacteria	Proteobacteria	Deltaproteobacteria	Desulfovibrionales	Desulfomicrobiaceae	Desulfomicrobium	0	1	0	3	0	0	0	0	0	0	0	2	0	0	0	0	0	0
Bacteria	Proteobacteria	Deltaproteobacteria	Desulfovibrionales	Desulfonatronaceae	Desulfonatronum	1	2	0	0	0	1	4	0	1	0	0	0	0	0	0	2	1	0
Bacteria	Proteobacteria	Deltaproteobacteria	Desulfovibrionales	Desulfovibrionaceae	Desulfovibrio	0	0	1	0	0	0	6	0	0	0	0	0	0	0	0	0	0	0
Bacteria	Proteobacteria	Deltaproteobacteria	Desulfurellales	Desulfurellaceae	Desulfurella	0	2	1	0	0	0	0	0	0	0	0	0	0	0	0	1	0	0
Bacteria	Proteobacteria	Deltaproteobacteria	Desulfuromonadales	Desulfuromonadaceae	Desulfuromonas	0	0	0	0	0	0	8	0	0	8	0	2	0	0	1	0	0	0
Bacteria	Proteobacteria	Deltaproteobacteria	Desulfuromonadales	Desulfuromonadaceae	Pelobacter	0	0	0	0	0	0	2	0	0	0	0	0	0	0	0	0	0	0
Bacteria	Proteobacteria	Deltaproteobacteria	Desulfuromonadales	Geobacteraceae	Geobacter	0	2	0	1	0	0	0	0	0	0	0	1	0	0	0	0	0	0
Bacteria	Proteobacteria	Deltaproteobacteria	Desulfuromonadales	Geobacteraceae	Geothermobacter	0	0	0	0	1	0	0	0	0	0	0	0	0	0	0	0	0	0
Bacteria	Proteobacteria	Deltaproteobacteria	Desulfuromonadales	family_NA	genus_NA	5	0	0	0	0	0	0	0	0	0	0	0	0	0	0	0	0	0
Bacteria	Proteobacteria	Deltaproteobacteria	Myxococcales	Cystobacteraceae	Anaeromyxobacter	0	0	0	0	0	1	0	0	0	0	0	0	0	0	0	0	0	1
Bacteria	Proteobacteria	Deltaproteobacteria	Myxococcales	Haliangiaceae	Haliangium	0	0	0	0	0	0	0	0	0	0	0	1	0	0	0	0	0	0
Bacteria	Proteobacteria	Deltaproteobacteria	Myxococcales	family_NA	genus_NA	10	1	0	2	179	0	0	0	1	0	0	4	0	0	1	0	0	1
Bacteria	Proteobacteria	Deltaproteobacteria	Syntrophobacterales	Syntrophaceae	Desulfomonile	0	0	0	0	0	0	0	0	0	0	0	4	1	0	0	0	0	0
Bacteria	Proteobacteria	Deltaproteobacteria	Syntrophobacterales	Syntrophaceae	Syntrophus	0	0	0	0	0	1	0	0	0	0	0	3	0	0	0	0	0	0
Bacteria	Proteobacteria	Deltaproteobacteria	Syntrophobacterales	Syntrophaceae	genus_NA	0	0	0	1	1	0	0	0	0	0	0	0	0	0	0	0	0	0
Bacteria	Proteobacteria	Deltaproteobacteria	Syntrophobacterales	Syntrophobacteraceae	Desulfovirga	0	0	0	0	0	0	0	0	0	0	0	2	0	0	0	0	1	0
Bacteria	Proteobacteria	Deltaproteobacteria	Syntrophobacterales	Syntrophobacteraceae	Syntrophobacter	0	0	0	2	0	0	0	0	0	0	0	0	1	0	0	0	0	0
Bacteria	Proteobacteria	Deltaproteobacteria	Syntrophobacterales	Syntrophobacteraceae	genus_NA	0	0	0	1	0	0	0	0	0	0	0	0	0	0	0	0	0	0
Bacteria	Proteobacteria	Deltaproteobacteria	Unassigned	Syntrophorhabdaceae	Syntrophorhabdus	0	0	0	0	0	0	0	0	0	0	0	0	1	0	0	0	0	0
Bacteria	Proteobacteria	Deltaproteobacteria	order_NA	family_NA	genus_NA	0	0	1	4	1	0	0	0	0	0	0	3	2	0	0	0	0	0
Bacteria	Proteobacteria	Epsilonproteobacteria	Campylobacterales	Campylobacteraceae	Arcobacter	0	0	0	0	0	0	0	0	0	33	0	0	0	0	0	0	0	0
Bacteria	Proteobacteria	Epsilonproteobacteria	Campylobacterales	Campylobacteraceae	Campylobacter	22	78	34	1	56	84	146	0	25	42	4	0	37	0	0	0	2	129
Bacteria	Proteobacteria	Epsilonproteobacteria	Campylobacterales	Helicobacteraceae	Sulfurimonas	0	1	1	0	0	0	0	0	0	0	0	1	0	0	0	0	0	0
Bacteria	Proteobacteria	Gammaproteobacteria	Acidithiobacillales	Acidithiobacillaceae	Acidithiobacillus	0	0	6	0	22	0	14	0	2	0	1	0	0	3	7	3	5	1
Bacteria	Proteobacteria	Gammaproteobacteria	Aeromonadales	Aeromonadaceae	Aeromonas	11	0	0	0	0	1	0	0	0	47	0	0	0	0	0	0	0	0
Bacteria	Proteobacteria	Gammaproteobacteria	Aeromonadales	Aeromonadaceae	Tolumonas	3	0	0	0	0	0	0	0	0	0	0	0	0	0	0	0	0	0
Bacteria	Proteobacteria	Gammaproteobacteria	Aeromonadales	Succinivibrionaceae	Succinivibrio	0	0	0	0	0	0	0	0	0	12	0	0	0	0	0	0	0	0
Bacteria	Proteobacteria	Gammaproteobacteria	Alteromonadales	Alteromonadaceae	Aliagarivorans	0	0	0	0	0	0	1	0	0	0	0	0	0	0	0	0	0	0
Bacteria	Proteobacteria	Gammaproteobacteria	Alteromonadales	Alteromonadaceae	Haliea	2	0	0	1	0	0	0	0	1	0	0	1	0	0	0	0	0	0
Bacteria	Proteobacteria	Gammaproteobacteria	Alteromonadales	Alteromonadaceae	Unassigned	0	4	0	0	0	7	0	0	0	0	0	5	0	0	0	0	0	2
Bacteria	Proteobacteria	Gammaproteobacteria	Alteromonadales	Alteromonadaceae	genus_NA	0	0	0	0	1	0	0	0	0	0	0	0	0	0	0	0	0	0
Bacteria	Proteobacteria	Gammaproteobacteria	Alteromonadales	Shewanellaceae	Shewanella	0	0	0	0	0	0	0	0	0	0	0	0	0	0	0	0	0	1
Bacteria	Proteobacteria	Gammaproteobacteria	Cardiobacteriales	Cardiobacteriaceae	Cardiobacterium	0	3	3	21	0	7	38	0	0	0	0	0	0	0	0	0	2	68
Bacteria	Proteobacteria	Gammaproteobacteria	Chromatiales	Chromatiaceae	Alishewanella	1	0	0	0	0	0	0	0	0	0	3	0	0	0	0	0	0	1
Bacteria	Proteobacteria	Gammaproteobacteria	Chromatiales	Chromatiaceae	Halochromatium	0	0	0	0	0	0	0	0	0	0	0	0	0	0	0	0	0	1
Bacteria	Proteobacteria	Gammaproteobacteria	Chromatiales	Chromatiaceae	Rheinheimera	13	1	3	0	0	0	0	0	0	9	7	0	0	1	0	0	0	0
Bacteria	Proteobacteria	Gammaproteobacteria	Chromatiales	Chromatiaceae	Thiolamprovum	0	0	0	0	0	1	0	0	0	0	0	0	0	0	0	0	0	0
Bacteria	Proteobacteria	Gammaproteobacteria	Chromatiales	Chromatiaceae	genus_NA	0	1	0	0	0	0	0	0	0	0	0	0	0	0	0	0	0	0
Bacteria	Proteobacteria	Gammaproteobacteria	Chromatiales	Ectothiorhodospiraceae	genus_NA	0	0	0	0	0	1	1	0	0	0	0	0	0	0	0	0	0	0
Bacteria	Proteobacteria	Gammaproteobacteria	Chromatiales	Halothiobacillaceae	Halothiobacillus	0	0	20	0	573	0	32	2	159	34	14	5	5	13	0	7	4	2
Bacteria	Proteobacteria	Gammaproteobacteria	Chromatiales	Halothiobacillaceae	Thiovirga	4	4	10	3	9	4	1	1	2	2	52	2	1	1	2	1	0	5
Bacteria	Proteobacteria	Gammaproteobacteria	Chromatiales	family_NA	genus_NA	0	0	0	0	0	1	0	0	0	0	0	1	0	0	0	0	0	0
Bacteria	Proteobacteria	Gammaproteobacteria	Enterobacteriales	Enterobacteriaceae	Enterobacter	0	2	0	0	2	0	0	0	4	0	0	0	0	0	0	0	0	1
Bacteria	Proteobacteria	Gammaproteobacteria	Enterobacteriales	Enterobacteriaceae	Erwinia	0	1	0	0	0	0	0	0	0	0	0	0	0	0	0	0	0	1
Bacteria	Proteobacteria	Gammaproteobacteria	Enterobacteriales	Enterobacteriaceae	Kluyvera	0	0	0	0	0	0	0	0	2	0	0	0	0	0	0	0	0	0
Bacteria	Proteobacteria	Gammaproteobacteria	Enterobacteriales	Enterobacteriaceae	genus_NA	5	109	4	0	74	0	1	2	74	25	2	0	1	0	0	1	1	11
Bacteria	Proteobacteria	Gammaproteobacteria	Legionellales	Coxiellaceae	Aquicella	0	0	0	0	1	0	0	0	0	0	1	2	0	0	0	0	1	0
Bacteria	Proteobacteria	Gammaproteobacteria	Legionellales	Legionellaceae	Legionella	0	2	0	0	0	0	0	0	3	0	1	0	0	0	1	0	0	1
Bacteria	Proteobacteria	Gammaproteobacteria	Methylococcales	Crenotrichaceae	genus_NA	0	0	0	0	0	2	0	0	0	0	0	1	1	0	0	0	0	0
Bacteria	Proteobacteria	Gammaproteobacteria	Methylococcales	Methylococcaceae	Methylocaldum	0	0	0	0	0	0	0	0	0	1	0	0	0	0	0	0	0	0
Bacteria	Proteobacteria	Gammaproteobacteria	Methylococcales	Methylococcaceae	Methylomicrobium	0	3	0	0	0	2	0	0	0	0	0	2	0	0	0	0	0	1
Bacteria	Proteobacteria	Gammaproteobacteria	Methylococcales	Methylococcaceae	Methylomonas	0	0	0	0	0	1	0	1	0	35	0	1	0	0	0	0	0	1
Bacteria	Proteobacteria	Gammaproteobacteria	Methylococcales	Methylococcaceae	Methylosoma	1	5	0	0	0	3	1	0	0	1	0	3	0	0	0	0	0	2
Bacteria	Proteobacteria	Gammaproteobacteria	Methylococcales	Methylococcaceae	genus_NA	0	0	0	0	0	0	0	0	0	1	0	0	0	0	0	0	0	0
Bacteria	Proteobacteria	Gammaproteobacteria	Methylococcales	family_NA	genus_NA	0	1	0	0	0	0	0	0	0	0	0	0	0	0	0	0	0	0
Bacteria	Proteobacteria	Gammaproteobacteria	Oceanospirillales	Alcanivoracaceae	Alcanivorax	8	0	0	0	0	0	0	0	0	0	0	0	0	0	0	0	0	0
Bacteria	Proteobacteria	Gammaproteobacteria	Oceanospirillales	Halomonadaceae	Halomonas	0	0	0	0	0	0	0	0	0	2	0	0	0	0	0	0	0	0
Bacteria	Proteobacteria	Gammaproteobacteria	Oceanospirillales	Oceanospirillaceae	Pseudospirillum	13	0	0	0	0	0	0	0	0	0	0	0	0	0	0	0	1	0
Bacteria	Proteobacteria	Gammaproteobacteria	Pasteurellales	Pasteurellaceae	Actinobacillus	0	0	854	0	0	0	597	0	0	0	0	0	0	0	0	1	1	0
Bacteria	Proteobacteria	Gammaproteobacteria	Pasteurellales	Pasteurellaceae	Aggregatibacter	0	1435	0	0	0	5	30	0	0	0	0	0	0	0	0	0	3	0
Bacteria	Proteobacteria	Gammaproteobacteria	Pasteurellales	Pasteurellaceae	Haemophilus	153	1327	1241	1	0	1280	1257	84	0	2704	434	1	1	0	0	1	7	6816
Bacteria	Proteobacteria	Gammaproteobacteria	Pasteurellales	Pasteurellaceae	Pasteurella	0	11	0	0	0	0	7	0	0	0	0	0	0	0	0	0	0	0
Bacteria	Proteobacteria	Gammaproteobacteria	Pseudomonadales	Moraxellaceae	Acinetobacter	36	0	0	0	2	0	2	0	1	57	4	0	0	0	1	0	0	2
Bacteria	Proteobacteria	Gammaproteobacteria	Pseudomonadales	Moraxellaceae	Enhydrobacter	0	3	0	0	0	0	0	0	0	0	0	0	0	0	0	0	1	8
Bacteria	Proteobacteria	Gammaproteobacteria	Pseudomonadales	Moraxellaceae	Psychrobacter	1	0	0	0	0	0	0	0	0	0	0	0	0	0	0	0	0	0
Bacteria	Proteobacteria	Gammaproteobacteria	Pseudomonadales	Pseudomonadaceae	Azotobacter	0	0	0	0	0	0	0	0	0	0	0	0	0	1	0	0	0	0
Bacteria	Proteobacteria	Gammaproteobacteria	Pseudomonadales	Pseudomonadaceae	Pseudomonas	28	596	12	2	81130	8	8	572	54	16040	52131	8	7397	42795	6	1	3	12
Bacteria	Proteobacteria	Gammaproteobacteria	Thiotrichales	Piscirickettsiaceae	Piscirickettsia	0	0	0	0	0	0	0	0	0	9	0	0	0	0	0	0	0	0
Bacteria	Proteobacteria	Gammaproteobacteria	Thiotrichales	Piscirickettsiaceae	genus_NA	0	0	0	0	0	0	0	1	0	0	0	0	0	0	0	0	0	0
Bacteria	Proteobacteria	Gammaproteobacteria	Thiotrichales	Thiotrichaceae	Beggiatoa	0	0	0	0	0	0	1	0	0	0	0	0	0	0	0	0	0	0
Bacteria	Proteobacteria	Gammaproteobacteria	Thiotrichales	Thiotrichaceae	Thiothrix	0	1	0	0	0	2	0	0	0	0	0	1	0	0	0	0	0	1
Bacteria	Proteobacteria	Gammaproteobacteria	Thiotrichales	family_NA	genus_NA	0	0	1	0	0	0	0	0	0	0	0	0	0	0	0	0	0	0
Bacteria	Proteobacteria	Gammaproteobacteria	Vibrionales	Vibrionaceae	Photobacterium	0	0	0	0	0	0	0	0	0	0	0	0	0	0	0	0	0	3
Bacteria	Proteobacteria	Gammaproteobacteria	Vibrionales	Vibrionaceae	Vibrio	0	0	0	0	0	0	2	0	0	0	0	0	0	0	0	0	0	0
Bacteria	Proteobacteria	Gammaproteobacteria	Xanthomonadales	Sinobacteraceae	Steroidobacter	1	0	0	1	1	0	0	0	0	0	0	1	1	0	0	0	0	0
Bacteria	Proteobacteria	Gammaproteobacteria	Xanthomonadales	Sinobacteraceae	genus_NA	0	0	0	0	0	0	3	0	2	2	0	1	2	0	0	0	1	3
Bacteria	Proteobacteria	Gammaproteobacteria	Xanthomonadales	Xanthomonadaceae	Aquimonas	0	0	0	0	0	0	0	0	0	0	0	1	0	0	0	0	0	0
Bacteria	Proteobacteria	Gammaproteobacteria	Xanthomonadales	Xanthomonadaceae	Arenimonas	0	0	0	3	1	0	0	0	0	0	0	0	0	0	0	0	0	0
Bacteria	Proteobacteria	Gammaproteobacteria	Xanthomonadales	Xanthomonadaceae	Luteibacter	0	0	0	0	0	0	0	0	0	0	0	1	0	0	0	0	0	0
Bacteria	Proteobacteria	Gammaproteobacteria	Xanthomonadales	Xanthomonadaceae	Luteimonas	0	0	0	0	0	0	1	0	0	0	0	0	0	0	0	0	0	0
Bacteria	Proteobacteria	Gammaproteobacteria	Xanthomonadales	Xanthomonadaceae	Pseudoxanthomonas	0	0	0	0	0	0	0	0	3	0	0	0	2	0	0	0	0	0
Bacteria	Proteobacteria	Gammaproteobacteria	Xanthomonadales	Xanthomonadaceae	Rhodanobacter	0	0	0	0	0	0	0	1	0	6	0	0	4	0	0	0	0	1
Bacteria	Proteobacteria	Gammaproteobacteria	Xanthomonadales	Xanthomonadaceae	Silanimonas	0	1	1	1	0	1	3	0	14	2	1	5	0	0	0	0	2	0
Bacteria	Proteobacteria	Gammaproteobacteria	Xanthomonadales	Xanthomonadaceae	Stenotrophomonas	4	79	56	25	331	1	26	444	70	50	6	5	43	6	36	3	3	14
Bacteria	Proteobacteria	Gammaproteobacteria	Xanthomonadales	Xanthomonadaceae	Thermomonas	0	0	0	0	0	0	0	0	0	0	1	0	0	0	0	0	0	0
Bacteria	Proteobacteria	Gammaproteobacteria	Xanthomonadales	Xanthomonadaceae	genus_NA	6	0	0	0	2	0	1	0	0	0	0	0	0	0	0	0	0	0
Bacteria	Proteobacteria	Gammaproteobacteria	order_NA	family_NA	genus_NA	0	3	0	0	1	0	2	0	2	2	0	4	1	0	1	0	0	1
Bacteria	Spirochaetes	Spirochaetes	Spirochaetales	Leptospiraceae	Leptospira	0	0	0	0	0	0	0	0	2	0	0	0	0	0	0	0	0	0
Bacteria	Spirochaetes	Spirochaetes	Spirochaetales	Leptospiraceae	genus_NA	0	0	0	0	0	0	0	0	0	0	0	1	0	0	0	0	0	0
Bacteria	Spirochaetes	Spirochaetes	Spirochaetales	Spirochaetaceae	Spirochaeta	0	1	0	4	0	0	42	0	1	0	0	2	2	0	0	0	0	0
Bacteria	Spirochaetes	Spirochaetes	Spirochaetales	Spirochaetaceae	Treponema	1	1206	5	1	9	5	0	0	0	0	0	9	75	2	2	4	0	325
Bacteria	Spirochaetes	Spirochaetes	Spirochaetales	Spirochaetaceae	genus_NA	0	1	0	0	0	0	0	0	0	0	0	1	0	0	0	0	0	1
Bacteria	Spirochaetes	Spirochaetes	Spirochaetales	family_NA	genus_NA	0	1	0	0	0	0	1	0	1	0	0	1	0	0	0	1	0	0
Bacteria	Spirochaetes	Spirochaetes	order_NA	family_NA	genus_NA	0	0	0	1	0	0	0	0	0	0	0	0	0	0	0	0	0	0
Bacteria	Synergistetes	Synergistia	Synergistales	Synergistaceae	Jonquetella	133	0	0	0	0	0	0	0	0	0	0	0	0	0	0	0	0	0
Bacteria	Synergistetes	Synergistia	Synergistales	Synergistaceae	genus_NA	0	1	0	0	0	0	0	0	0	0	0	0	0	0	0	0	0	1
Bacteria	TA06	class_NA	order_NA	family_NA	genus_NA	0	0	0	0	0	0	0	0	0	0	0	2	2	0	0	1	0	0
Bacteria	Tenericutes	Mollicutes	Acholeplasmatales	Acholeplasmataceae	Acholeplasma	0	0	0	3	1	0	0	0	0	0	0	1	1	1	0	0	0	0
Bacteria	Tenericutes	Mollicutes	Mycoplasmatales	Mycoplasmataceae	Lumbricincola	0	0	0	0	0	0	0	0	0	0	0	0	0	0	0	0	0	2
Bacteria	Tenericutes	Mollicutes	Mycoplasmatales	Mycoplasmataceae	Mycoplasma	0	41	5	0	36	0	2	0	0	0	2	0	270	0	0	0	0	0
Bacteria	Tenericutes	Mollicutes	order_NA	family_NA	genus_NA	0	0	0	0	0	0	1	0	0	0	0	0	0	0	0	0	0	0
Bacteria	TG-1	class_NA	order_NA	family_NA	genus_NA	0	0	1	0	2	0	0	0	0	2	0	4	0	0	0	0	0	0
Bacteria	TM6	class_NA	order_NA	family_NA	genus_NA	0	0	0	0	1	0	0	0	1	0	0	0	0	0	0	0	1	2
Bacteria	Verrucomicrobia	Opitutae	Opitutales	Opitutaceae	Opitutus	0	0	0	0	0	0	1	0	0	0	0	2	0	0	0	0	1	0
Bacteria	Verrucomicrobia	Opitutae	Puniceicoccales	Puniceicoccaceae	Cerasicoccus	0	0	0	0	0	0	4	0	0	0	0	0	0	0	0	0	0	0
Bacteria	Verrucomicrobia	Opitutae	Puniceicoccales	Puniceicoccaceae	genus_NA	0	0	0	0	0	0	0	1	0	0	1	0	0	0	0	0	0	0
Bacteria	Verrucomicrobia	Spartobacteria	order_NA	family_NA	genus_NA	0	0	0	0	0	0	0	0	0	0	0	0	0	0	0	0	1	0
Bacteria	Verrucomicrobia	Verrucomicrobiae	Verrucomicrobiales	Subdivision3	genus_NA	0	0	0	0	1	0	0	0	0	5	0	2	0	0	0	0	0	0
Bacteria	Verrucomicrobia	Verrucomicrobiae	Verrucomicrobiales	Verrucomicrobiaceae	Akkermansia	0	0	0	0	0	0	1	0	0	0	0	0	0	0	0	0	0	0
Bacteria	Verrucomicrobia	Verrucomicrobiae	Verrucomicrobiales	Verrucomicrobiaceae	Haloferula	0	0	0	0	0	0	0	0	0	1	0	0	0	0	0	0	0	0
Bacteria	Verrucomicrobia	Verrucomicrobiae	Verrucomicrobiales	Verrucomicrobiaceae	Luteolibacter	0	0	0	0	0	0	0	1	0	0	0	0	0	0	0	0	0	0
Bacteria	WS3	class_NA	order_NA	family_NA	genus_NA	0	0	0	0	0	0	0	0	1	0	0	0	0	0	0	0	0	0
Bacteria	phylum_NA	class_NA	order_NA	family_NA	genus_NA	0	4	0	1	2	0	12	0	3	1	1	4	1	0	0	0	0	0
Organelle	Chloroplast	Bacillariophyta	order_NA	family_NA	genus_NA	0	0	0	2	3	0	0	3	2	45	0	0	1	0	2	0	2	0
Organelle	Chloroplast	Chlorophyta	order_NA	family_NA	genus_NA	18	0	0	0	0	0	0	1	2	25	0	0	0	0	0	0	0	0
Organelle	Chloroplast	Cryptomonadaceae	order_NA	family_NA	genus_NA	26	0	0	0	0	0	0	0	0	0	0	0	0	0	0	0	0	0
Organelle	Chloroplast	Euglenida	order_NA	family_NA	genus_NA	0	0	9	0	0	0	1	0	4	0	1	0	0	6	0	0	1	0
Organelle	Chloroplast	Streptophyta	order_NA	family_NA	genus_NA	0	0	0	0	0	0	0	0	0	0	0	0	1	0	0	0	1	1
Organelle	Chloroplast	class_NA	order_NA	family_NA	genus_NA	11	0	0	0	0	0	0	0	2	1	1	0	0	0	0	0	1	0
Organelle	Mitochondria	class_NA	order_NA	family_NA	genus_NA	0	0	0	0	1	0	0	0	0	0	0	0	0	0	0	0	0	1
Unknown	phylum_NA	class_NA	order_NA	family_NA	genus_NA	28	2	4	3	48	4	5	3	5	62	5	3	1	1	0	5	5	1
					sum of all reads	57708	268888	116990	112573	154757	44202	204836	57291	245851	181113	64295	80815	140641	46248	66721	166220	15875	76688
